# Supplementary material for: A Predictive Model Based on the Gut Microbiota Improves the Diagnostic Effect in Patients With Cholangiocarcinoma
Source: Front Cell Infect Microbiol. 2021 Nov 23;11:751795. doi: 10.3389/fcimb.2021.751795 (PMC8650695; doi:10.3389/fcimb.2021.751795)
Supplement: Supplementary file 2 [file Table_1.xlsx]

## Sheet: Sheet1
Genus	control	control	control	control	control	control	control	control	control	control	control	control	control	control	control	control	control	control	control	control	control	control	control	control	control	control	control	control	control	control	control	control	control	control	control	control	control	control	control	control	CF	CF	CF	CF	CF	CF	CF	CF	CF
Group	-	-	-	-	-	-	-	-	-	-	-	-	-	-	-	-	-	-	-	-	-	-	-	-	-	-	-	-	-	-	-	-	-	-	-	-	-	-	-	-	-	-	-	-	-	-	-	-	-
g__Faecalibacterium	20.3349	7.06563	2.22921	12.327	4.11171	11.0586	11.5265	22.8708	13.1402	11.9323	12.9129	1.16069	12.9514	5.73658	0.123389	0.078614	27.3051	5.50041	16.1912	9.08558	11.913	2.33317	0.204298	12.0167	2.60536	22.7389	14.541	5.01363	9.91608	13.1158	12.316	6.04638	11.1383	12.1175	0.012343	11.176	2.4068	43.2403	3.29164	13.78	11.5864	12.952	0.653993	0.055087	0.200843	24.7414	0.150637	2.63453	40.4056
g__Bacteroides	1.19966	2.77167	5.0059	2.59868	32.0382	0.420604	0.651262	3.58968	4.32411	1.43264	17.8521	1.00891	5.4876	7.32876	1.28179	2.87839	25.2369	1.64557	17.0263	1.55865	3.32605	17.1994	0.162543	22.0784	0.945983	15.7305	24.1791	3.04324	2.63493	12.6529	3.82593	0.375711	3.65636	6.42426	0.012343	0.498783	12.2308	13.5455	2.03065	2.42621	6.66689	0.225482	1.63215	0	0.782303	0.45511	0.09586	2.10672	0.784807
g__Ruminococcus]_gnavus_group	0.068605	4.88546	0.072802	0	0.777103	0.013847	0.021991	0	0.345412	0.148286	0.032133	5.76775	0.402066	0	0.037742	23.7481	0.715763	0.11379	0.192236	0	0.01456	0.448051	0.06114	1.57476	0	0.091812	0.031406	0.052081	0.041962	1.83164	0	0	0.050761	0.110081	31.9197	0	4.26653	1.76028	1.59944	0.325697	0.344722	0.122026	19.382	16.8921	5.16152	1.81124	9.59424	0.162288	3.90652
g__Subdoligranulum	4.36105	0.010326	3.13487	4.78384	0	4.57126	1.66114	2.01451	5.24413	11.5209	1.35417	0.014285	0.246113	2.72247	0.262745	0.0146	0.017984	0.161056	0.729671	15.3299	28.5044	0	0.028333	0	1.13171	3.18079	7.3455	0.737809	0	1.67377	0.848705	0.902444	0.65836	5.57285	0	0.932965	9.49545	0	2.84153	0.374473	5.6548	5.6291	0.058038	0.051846	0.054775	0.042906	0.354683	6.8055	1.30854
g__Collinsella	0.982719	0	7.51321	5.95579	2.20366	3.5535	0.614047	0.585804	0.00807	0.322882	0.146893	0	0.163263	0.182864	0.082743	0.004492	0	0	0	2.42347	1.35404	6.63198	0.04921	3.89011	3.23544	0.652888	0	0.217003	0.046303	3.22032	0.211801	0.165755	0.555299	0.765407	0	1.49034	4.15979	0	1.36236	0.061363	0.679256	1.82641	0.014156	0.029163	0.022472	0.015324	0.176657	6.05472	1.2178
g__Akkermansia	0.031521	0.082604	0.00728	0.039196	0.008958	0.01904	0.01015	0.008136	0.585909	0.011959	0	0	0	0	0	0.007861	0.025178	0	0	0.014658	0.972256	0	0.005965	0.003982	0.015622	0.014282	0	0.005208	0.007235	0.019926	0.006009	0.007367	0	0	0	0.003005	0.016679	0	0	0.281641	23.1371	0.084887	0.062285	0.071289	0.11236	0.042906	0.031497	0.368562	0.073227
g__Lactobacillus	0	0.017701	0.042225	0.013718	0.150046	0.124624	0.10657	0.011391	0.017755	0.093277	0.759714	0.853556	0.041425	0.069362	0.045001	0.085352	0.05575	1.70159	0.037207	0.046417	0.03559	0.030971	0.056667	0.029863	0.086787	0.104054	0.013958	0.027776	0.112864	0.022991	0.04206	0.189697	3.20412	0.01548	0.029977	0.02554	0.013343	0.065256	0.02577	0.025175	0.224154	0.157837	0.13731	0.179842	0.143258	0.186947	5.21753	0.178972	0.211723
g__Erysipelotrichaceae_UCG-003	0.317066	16.3822	1.97877	0.523263	0	0.129816	0.318019	2.15608	0.61012	0.004783	0.238702	0	0.209562	0.290061	0.116131	0	0	0.512928	1.05213	0.901473	0.245895	0.049554	0.252017	0.362333	0.100673	0.142819	1.22309	0.031248	0	2.07382	0.31695	0.003683	0.836794	0.0172	0	0.289955	0	0	1.69908	0.693876	0.032265	0.177733	0.052376	0.017822	0.01264	17.7998	0.058886	3.25032	4.03388
g__Alistipes	1.71327	0.072279	1.19687	1.66974	0.597944	0	0.972664	0.642757	2.34364	0.392241	2.0611	0	3.83791	0.630567	0.168389	0.002246	0.904595	0	0.068213	1.67591	2.35056	0.128015	0	0.101533	0.491217	0.385612	0.211118	0.456573	0.024598	0.844548	0.701496	0.071827	0.036917	0.705206	0.040557	0.214837	1.00242	0.026102	0.563496	1.56397	0.01868	0.297106	0	0	0.174157	0.019921	0.028758	0.071286	0.117801
g__Blautia	0.495068	3.31008	1.37888	1.0622	0.246344	0.110776	1.11307	2.36925	1.44782	0.519002	0.309853	0	1.4913	0.238039	0.219196	0.45259	0.839853	0.08753	2.29856	1.32411	2.72264	0.565742	0.022368	0.37826	0.40443	0.242793	0.758977	0.105897	0.098394	0.72346	0.47918	0.066302	0.247654	0.321643	0.511365	0.135212	0.472021	0.646035	1.6441	0.698597	0.616424	1.64867	1.81759	1.24269	0.828652	1.01595	6.35005	0.640053	0.453692
g__Lachnoclostridium	0.680487	0.864396	0.388765	0.509544	2.43433	1.42105	0.399215	1.0935	0.700508	1.85119	0.589869	0.030357	1.11604	0.267991	0.947915	14.5896	3.04289	0.505926	1.5999	0.232087	0.262072	2.45499	0.059649	0.358352	0.055544	1.4792	0.788638	1.43569	0.108523	1.22774	0.602355	0.690646	1.15674	0.600286	3.0294	0.476248	0.580435	1.03594	0.654549	1.7339	0.343024	0.224156	0.130232	0.756631	0.29073	0.073553	0.879175	0.072802	0.926486
g__Dorea	0.113105	0.466125	1.76473	0.337083	0.064945	0.084813	0.778131	0.091125	0.766685	0	0.54167	0.214282	2.36366	0.116655	0.130647	0.004492	0.035968	0.008753	0.252181	0.232087	0.558117	0.282871	0.065614	0.483775	0.267305	0.063249	0.603692	0.291651	0.465924	0.068974	0.16223	0.335193	0.135364	0.330243	3.80878	0.240377	2.11325	0.394799	1.97739	0.157342	0.190192	1.02528	0.028311	5.87644	0.696629	1.18604	0.015064	1.20124	2.89089
g__Fusicatenibacter	0.005563	0.413022	0.262089	0.433113	0.347121	0.301174	0.069355	2.30091	1.84812	0.337232	0.433795	0	0.292412	0.227004	0.011613	0.007861	0.005395	3.34891	1.67638	0.322478	1.4964	0.194087	0.007456	1.00338	0.430466	0.952808	2.23855	0.951339	0	0.806229	0.072102	0.034993	0.076911	0.493645	0	0.073616	1.19256	8.57465	0.266286	0.033042	2.09041	0.71889	0.052376	0.022683	1.11657	1.39444	0.013694	1.05563	1.44067
g__Muribaculum	0	0	0	0	0	0	0	0	0	0	0	0	0	0	0	0	0	0	0	0.280947	0	0	0	0	0	0	0	0	0	0	0	0	0	0	0	0	0	0	0	0	0.003396	0	0	0	0	0	0.004108	0.0091	0.004776
g__Parabacteroides	0.556256	0.131282	0.196567	0.529142	1.20932	0.025963	0.487178	0.447489	0.448713	0.186554	0.316739	0.221425	1.28174	0.487113	0.386134	0	1.77502	0.906815	0.520898	0.708475	0.40605	0.545094	0.004474	0.388214	0.09373	0.228511	0.807831	0.156242	1.07655	0.360197	0.483687	0.246791	0.333795	0.471284	0	0.387609	1.54449	0.127249	0.505085	1.09824	0.154531	0.161817	0.009909	0	0.02809	0.006129	0.005478	0.071286	0.050941
g__Prevotellaceae_UCG-001	0.168731	0	0	0	0	0	0	0	0	0	0	0	0	0	0	0.317824	0	0	0	0	0	0	0	0	0	0	0	0	0	0	0	0	0	0	0	0	0	0.003263	0	0	0.069624	0.002653	0	0	0	0.003065	0	0	0
g__Lachnospira	0.009271	0.044252	0.11066	0.478188	0.156764	0.062312	0.257122	0.436099	2.42918	2.01861	0.456747	0	0.1657	0.721999	0.00871	0.006738	0	0.08578	1.49862	0.078177	0.789452	0.080525	0.226666	2.80111	0.05728	4.16012	1.80584	2.93735	0.406598	5.14699	0.368023	0.935595	2.22735	1.61166	0	0.991557	0.647152	18.0351	0.048103	0.011014	0.589254	0.165796	0	0	0	0	0	0.062185	0
g__Eubacterium]_eligens_group	0.207669	0.626908	0.01456	0.286129	0	0	0.025374	1.90712	0	0.16742	2.04274	0.258924	0	1.82076	0	0.019092	0.007194	0.015755	21.8426	1.98617	1.24242	0	0	0	0.156217	0.950768	2.82828	0.102425	0.131674	0.009197	0.71802	0.180489	0.059991	0.135881	0	0.522821	0	0.004894	0.506803	2.45453	0.122266	0.021222	0	0	0.008427	0.009194	0	0	0.054125
g__Clostridium	0.71757	0.187335	0.004368	0.464469	0	0.062312	0.888084	0.330328	0.563312	0.155461	0.034428	0	0.270481	0.075668	1.18744	2.3382	0.053952	0.021007	0.09095	2.58471	0.530616	0.598778	0.022368	0.30659	0.602305	0.175464	0.430959	0.046873	0	0.334141	0.527249	0.42728	0.058453	0.04816	0.856977	0.018028	0.420315	1.19908	0.381391	0.734785	0.023774	0.507998	0.304347	0.050226	0.036517	0.013791	0.078058	0.080386	0.13372
g__Alloprevotella	0.446859	0	0	0	0	0	0	0	0.011299	0	0	0	0	0	0	0	0.012589	0	0	0	0	0	0	0.003982	0	0	0	0.006944	0	0	1.72295	2.94676	0	0	0	0	0.010008	0.004894	0	0	0.010189	0	0.008493	0.006481	0.005618	0.003065	0.016433	0.015167	0.009551
g__Catenibacterium	0	0	0	0	0	0	0	0	0	0	0	0	0	0	0	0	0	0	0	0	0	0	0	0	0	0.773264	0	0	0	0	0	1.76805	0	0	0	0	0	0	0	0	0.035661	28.8935	0.02548	0	0	0	0	0	0
g__Rothia	0.003708	0.00885	0.004368	0.045075	0	0.027694	0	0.035799	0.00807	0.007175	0.064266	0	0	0.011035	0.091453	0.010107	0.014387	0	0	0.173454	0.045296	0	0.01193	0	0.006943	0.012242	0	0	0.008682	0.010729	0.016523	0.036834	0.044609	0	0.096983	0.007512	0.006672	0.006526	0	0.00472	0.013585	0.01459	0.593123	0	0.035112	0.006129	0.26567	0.030334	0.042981
g__Enterococcus	0	0	0	0	0	0	0	0	0	0	0	0.005357	0	0	0	0.029199	0	0	0	0	0	0	0	0	0	0	0	0	0	0	0	0	0	0.0344	0.035267	0	0	0	0	0	0	0.021222	0.016987	0.905689	0	0	0	0	0.00796
g__Prevotellaceae_NK3B31_group	0	0	0	0	0	0	0	0	0	0.131544	0	0	0	0	0	0	0	0	0	0	0	0	0	0	0.071166	0	0	0	0	0	0	0	0	0	0	0	0	0	0	0	0	0	0	0	0	0	0	0	0
g__Parasutterella	0.003708	0	0.096099	0.050954	0.904754	0.008654	0.054131	0	0.334113	0.15307	0.006886	0.06607	0	0.111926	0.804204	0	3.05548	0.068274	1.28571	0.021987	0	2.21961	0.09693	1.89329	0.098938	0.285639	0.341976	0.124993	0.044856	0.10576	0.423602	0.016576	0.492232	0.209842	0	0.015024	0.063381	0	0	0.014161	0.105285	0.007958	0	0.434212	0.011236	0.249774	0.004108	0	0
g__Ruminiclostridium_9	0.074167	0.500052	0	0.054874	0.165722	0.025963	0.103187	0.073226	0.235655	0.076535	0.121646	0	1.33778	0.02207	0.024678	0.019092	0.526931	0.008753	0.033073	0.017101	0.042061	0.148662	0.016403	0.252837	0.032979	0.234632	0.15354	0.053817	0.008682	0.567119	0.102145	0.062619	0.055376	0.120401	0	0.063099	0.110083	0.089727	0.096207	0.697023	0.011887	0.057034	0.008493	0	0	0	0.026019	0	0.208539
g__Burkholderia-Caballeronia-Paraburkholderia	0.504339	0.861446	0.384397	0.582056	0.427743	0.678506	0.072738	0.509324	0.34864	0.136328	0.38789	1.13926	0.56533	0.179712	1.24695	1.58575	0.606061	0.112039	0.307991	0.459287	0.302516	0.770152	1.67166	0.368306	0.118031	0.069369	0.355934	0.131938	0.342932	0.720395	0.163733	0.123395	0.349177	0.211562	1.2502	0.193804	0.315236	0.592199	0.879604	0.081818	0	0	0	0	0	0	0.005478	0	0.009551
g__Bilophila	0.220648	0.131282	0	0.188139	0.676326	0.041541	0.045673	0.089498	0.192075	0.165028	0.257064	0	0.056046	0.171829	0.011613	0.005615	0	0.154054	0.084749	0.246745	0.048532	0.596713	0.008947	0.207048	0.06943	0.171383	0.799107	0.288179	0.011576	0.171669	0.018026	0.025784	0.110752	0	0.008817	0.05709	0.423651	0	0.194131	0.256467	0.079813	0.010611	0.018402	0.009721	0.032303	0.009194	0.02328	0.018201	0.022287
g__Paramuribaculum	0	0	0	0	0	0	0	0	0	0	0	0	0	0	0	0	0	0	0	0	0	0	0	0	0	0	0	0	0	0	0	0	0	0	0	0	0	0.003263	0	0	0	0	0	0	0	0	0	0	0
g__Haemophilus	0	0.042777	0.010192	0.086231	0.026874	0.09866	0.015224	0.086243	0.054879	0.119586	0.064266	0.076784	0.017057	0.017341	0	0.012354	0.075533	0	0	0	0.040443	0.03923	0	0.137368	0.034715	0.051007	0.546114	0	0.363189	0.118022	0.052575	0.022101	1.04753	0.03096	0.213362	0.303476	0.018347	0.272444	0.00859	0.042482	0	0.007958	0	0	0	0.007662	0.017803	0	0.003184
g__Flavonifractor	0.218794	0.466125	0.991569	0.007839	0.250823	0.008654	0.131944	0.071598	0.064563	0.047834	0.050495	0.0125	0.782202	0.020493	0.007258	1.40606	1.53943	0.08753	0.024805	0.019544	0.027501	0.646267	0	0.525582	0.008679	0.030604	0.071536	0.081593	0.065114	0.199258	0.031545	0.01105	0.038456	0.03956	1.25901	0.016526	0.655492	0.128881	0.058411	0.289508	0.04585	0.030506	0	0.017822	0.023876	0.027582	0.005478	0.062185	0.027062
g__Lachnospiraceae_UCG-004	0	0	0	0.031357	0.208273	0.064043	0.084579	0.042308	0.030667	0.050226	0.075742	0	0.036551	0.053598	0	0	0	0.521681	0.403076	0	0.01456	0.171374	0	0.927732	0	0.173423	0.472834	0.736073	0.202576	0.308084	0.129183	0.281784	0.573758	0.275203	0	0.177278	0.176799	0.212082	0.00859	0.270627	0	0	0	0	0	0	0	0	0.028654
g__Pantoea	0	0	0	0.246933	0	0	0	0	0	0	0	0	0.038988	0	0.004355	0	0	0	0	0	0	0	0	0	0	0	0	0	0	0	0	0	0	0	0.719437	0	0	0	0	0	0.05434	0.049076	0	0.053466	0.060393	0.035244	0.032866	0.043985	0.042981
g__Anaerotruncus	0.198398	0.00295	0.065522	0.029397	0	0	0.079505	0.050444	0.09523	0.043051	0	0	0.087724	0	0	0	0	0.021007	0	0.04886	0.016177	0.051619	0	0	0.123238	0.006121	0	0	0	0.009197	0.033047	0.003683	0	0	0	0	0.023351	0	0.092771	0.017308	0.003396	0.013264	0	0	0	0	0.005478	0.010617	0.006368
g__Eggerthella	0.003708	0.769991	0.131044	0.015678	0.006718	0.008654	0	0.003254	0.029053	0.01435	0	0.003571	0.00731	0.02207	0	0.406545	0.025178	0.014005	0	0.012215	0	0.010324	0	0.009954	0	0	0.010469	0	0	0	0	0	0	0	0	0	0.010008	0	0.015462	0.00944	0.033963	0.013264	0.018402	0.194423	0.085674	0.148639	0.050669	0.027301	0.116209
g__Gastranaerophilales_unclassified	0	0	0	0	0	0	0	0	0	0	0	0	0	0	0	0	0	0	0	0	0.004853	0	0	0	0	0	0	0	0	0	0	0.252316	0	0	0	0	0	0	0	0	0	0	0	0	0	0	0	0	0
g__Negativibacillus	0.307795	0	0.470304	0.172461	0.011197	0	0.038907	0.061835	0.89904	0.454426	0	0	0.185194	0.104044	0	0	0	0	0	0.168568	0.019413	0	0	0	0.152746	0	0	0	0	0.033721	0.067596	0.068144	0.064605	0.01548	0	0.019531	0.173463	0	0.3058	0.020454	0	0.007958	0	0	0	0	0	0.018201	0
g__Weissella	0	0	0	0	0	0	0	0	0.011299	0	0	0.969626	0	0	0.005807	0.010107	0	0	0	0	0	0	0	0	0	0	0	0	0	0	0	0.005525	0	0	0.007053	0	0	0	0.003436	0	0.033963	0.051728	0.036805	0.040505	0.02809	0.021453	0.080796	0.053085	0.128944
g__Mucispirillum	0.007417	0	0	0	0	0	0	0	0	0	0	0	0	0	0	0	0	0	0	0	0	0	0	0	0	0	0	0	0.004341	0.003066	0	0	0	0	0	0	0	0	0	0	0	0.005305	0	0	0	0	0.015064	0	0
g__Candidatus_Saccharimonas	0	0	0	0	0	0	0	0	0	0	0	0	0	0	0	0	0	0	0	0	0	0	0	0	0	0	0	0	0	0	0	0	0	0	0.003527	0	0	0	0	0	0.013585	0.013264	0	0	0.015449	0	0.010955	0	0.019103
g__Leuconostoc	0	0.019176	0	0	0	0	0	0	0	0	0	0	0	0	0	0.249318	0	0	0	0	0	0	0	0	0	0	0	0	0	0	0	0	0	0	0.070533	0	0	0	0	0	0.013585	0.009285	0.005662	0	0.01264	0	0.045191	0	0.03343
g__Bacteroidetes_unclassified	0.040792	0.076704	0	0.052914	0	0.034618	0.027065	0.024409	0.017755	0.4329	0.025247	0	0.031678	0	0	0	0.030573	0	0	0.222315	0.024266	0	0	0.059725	0.357564	0.063249	0.244268	0.043401	0.026045	0	0.054077	0.116029	0.023073	0	0	0.019531	0	0.478001	0.032642	0.05507	0.022076	0	0	0	0	0	0	0.025784	0
g__Prevotella	0.070459	0.004425	0	0.244973	0.094059	0.005193	0.005075	0	0	0	0	0	0	0	0.004355	0.159474	0	0.17331	0	0	0.011324	0	0	0	0.019093	0	0.03664	0.029512	0	0	0.030043	0.290992	0.019997	0	0	0.123193	0	0.003263	0	0	0	0.002653	0	0	0	0	0	0	0
g__Lactococcus	0	0	0	0	0	0	0	0	0	0	0	0	0	0	0.014516	0.033692	0	0	0	0	0	0	0	0	0	0	0	0	0	0	0	0	0	0	0	0	0	0	0	0	0.025472	0.038465	0.01274	0.022683	0.019663	0.009194	0.028758	0.010617	0.019103
g__ASF356	0	0	0	0	0	0	0	0	0	0	0	0	0	0	0	0	0	0	0	0	0	0	0	0	0	0	0	0	0	0	0	0	0	0	0	0	0	0	0	0	0	0	0	0	0	0	0	0	0
g__Pseudomonas	0	0	0	0	0	0.006924	0	0	0.004842	0	0	0	0	0.004729	0.020323	0.007861	0	0	0	0	0	0	0	0	0	0	0	0	0	0	0	0	0	0	0.012343	0	0	0.006526	0	0	0	0.007958	0.009909	0.009721	0.016854	0.093474	1.11061	0.072802	0.028654
g__A2	0	0	0	0	0	0	0	0	0	0	0	0	0	0	0	0	0	0	0	0	0	0	0	0	0	0	0	0	0	0	0	0	0	0	0	0	0	0	0	0	0	0	0	0	0	0	0	0	0
g__Neisseria	0	0.00885	0.013104	0.027437	0.013437	0.015578	0	0.016272	0.038738	0	0	0	0	0.059904	0	0	0.039565	0	0	0	0.033972	0	0	0.015927	0.032979	0.046926	0	0.00868	0	0.029122	0.010515	0.007367	0.013844	0.01892	0.012343	0.012019	0.013343	0	0	0.023601	0	0	0	0	0	0.007662	0.006847	0	0.011143
g__Dubosiella	0	0	0	0	0	0	0	0	0	0	0	0	0	0	0	0	0	0	0	0	0	0	0	0	0	0	0	0	0	0	0	0	0	0	0	0	0	0	0	0	0.022076	0.026527	0.002831	0.021063	0	0.021453	0.02465	0.027301	0.019103
g__Bacteroidales_unclassified	0	0	0	0	0	0	0	0	0	0	0	0	0	0	0	0	0	0	0	0.009772	0.008089	0	0	0	0	0	0	0	0	0	0.067596	0	0	0	0	0	0	0	0	0	0	0	0	0	0	0	0	0	0
g__Lachnospiraceae_NK4B4_group	0	0	0	0	0	0	0	0	0	0	0	0	0	0	0	0	0	0	0	0	0	0	0	0	0	0	0	0	0	0	0	0	0	0	0	0	0	0	0	0	0	0	0	0	0	0	0	0	0
g__Lachnospiraceae_UCG-006	0	0	0	0	0	0	0	0	0	0	0	0	0	0	0	0	0	0	0	0	0	0	0	0	0	0	0	0	0	0	0	0	0	0	0	0	0	0	0	0	0	0	0	0	0	0	0	0	0
g__Rhizobacter	0	0	0	0	0	0	0	0	0	0	0	0	0	0	0.004355	0	0	0	0	0	0	0	0	0	0	0	0	0	0	0	0	0	0	0	0	0	0	0	0	0	0	0	0	0	0	0.02605	0.40946	0.048535	0.020695
g__Eubacterium]_oxidoreducens_group	0.003708	0	0	0	0	0	0.030449	0.016272	0.019369	0.009567	0	0	0.024368	0.011035	0	0	0	0	0	0.043974	0.042061	0	0	0	0.0243	0.012242	0.00349	0.005208	0	0	0.036051	0.057093	0	0.0172	0	0.003005	0.003336	0	0.022334	0.06451	0	0	0	0	0	0	0	0	0.003184
g__Angelakisella	0.012979	0	0	0	0	0	0	0	0	0	0	0	0	0	0	0	0	0	0	0	0	0	0	0	0	0	0	0	0	0	0	0	0	0	0	0	0	0	0.005154	0	0	0	0	0	0	0	0	0	0
g__Phocea	0.012979	0.115056	0	0.017638	0.013437	0	0.018607	0.0179	0.019369	0.007175	0	0	0.031678	0.009459	0	0	0.086323	0.003501	0	0.051303	0	0	0	0.02389	0.003471	0.004081	0	0	0	0	0.006009	0.018417	0	0	0	0	0.073388	0.003263	0.020616	0	0	0	0	0.009721	0	0	0	0	0.046165
g__Delftia	0.029667	0.004425	0	0	0.015676	0.024232	0.008458	0.021154	0.050036	0	0	0.021428	0	0	0	0.046045	0.037766	0.014005	0.024805	0.063518	0.019413	0	0.017895	0	0	0.008161	0	0	0	0.015328	0	0	0.013844	0.01892	0.008817	0	0	0	0.005154	0.00472	0	0	0	0	0	0	0	0	0
g__Absiella	0	0	0	0	0	0	0	0	0	0	0	0	0	0	0	0	0	0	0	0	0	0	0	0	0	0	0	0	0	0	0	0	0	0	0	0	0	0	0	0	0	0	0	0	0	0	0	0	0
g__Sphingomonas	0	0	0	0	0	0	0	0.003254	0	0	0	0	0	0	0	0	0	0	0	0	0	0	0	0	0	0	0	0	0	0	0	0	0	0	0	0	0.003336	0	0.003436	0	0.010189	0.011937	0.01274	0	0.01264	0.012259	0.017803	0.010617	0.012735
g__Lachnospiraceae_NC2004_group	0.029667	0	0	0	0	0.005193	0.003383	0.008136	0	0.064576	0	0	0.012184	0	0	0	0	0	0	0.017101	0.003235	0	0	0	0.05728	0	0.027916	0	0	0	0.004506	0.016576	0	0.00344	0	0.006009	0	0	0.010308	0.011014	0	0	0	0	0	0	0	0	0
g__Stenotrophomonas	0	0.013276	0.017473	0	0	0	0	0.019527	0.014527	0	0	0	0	0.006306	0	0	0.021581	0	0	0	0.009706	0	0	0.007963	0.01215	0.008161	0.00349	0	0.005788	0.009197	0.004506	0	0.018459	0.01204	0.045846	0.007512	0.015011	0.01142	0.020616	0	0	0	0.002831	0	0	0.003065	0	0	0
g__Erysipelotrichaceae_unclassified	0.009271	0	0	0	0	0	0	0	0	0	0	0	0	0	0	0	0	0	0	0	0	0	0	0	0	0	0	0	0	0	0	0	0	0	0	0	0	0	0	0	0	0	0	0	0	0	0	0	0.004776
g__Elizabethkingia	0	0.011801	0.008736	0.039196	0	0.010385	0	0.008136	0	0	0	0.008928	0	0	0.059517	0.042676	0	0	0	0	0.009706	0.008259	0.040263	0.005973	0	0	0	0	0	0	0	0	0	0	0.03174	0.003005	0	0.006526	0.005154	0	0	0	0	0	0	0	0	0	0
g__Hydrogenophaga	0	0	0	0	0	0	0	0	0	0	0	0	0	0	0	0	0.003597	0	0	0	0	0	0	0	0	0	0	0	0	0	0	0	0	0	0	0	0	0	0	0	0	0	0.004247	0	0	0	0.068472	0	0.004776
g__Rahnella	0	0	0	0	0	0	0	0	0	0	0	0	0	0	0	0	0	0	0	0	0	0	0	0	0	0	0	0	0	0	0	0	0	0	0	0	0	0	0	0	0.006793	0.005305	0	0	0.015449	0.013791	0	0	0
g__Corynebacterium_1	0	0	0	0	0	0	0	0	0	0	0	0	0	0	0	0	0.005395	0	0	0	0	0	0	0	0	0	0	0	0	0	0	0	0	0	0	0	0	0	0	0	0	0.006632	0.005662	0	0.005618	0	0.006847	0	0
g__Coriobacteriaceae_UCG-002	0	0	0	0	0	0	0	0	0	0	0	0	0	0	0	0	0.003597	0	0	0	0	0	0	0	0	0	0	0	0	0	0	0	0	0	0	0	0	0	0	0	0.010189	0.007958	0.007078	0.004861	0.004213	0	0.004108	0.006067	0.006368
g__Subgroup_7_unclassified	0	0	0	0	0	0	0	0	0	0	0	0	0	0	0.002903	0.003369	0	0	0	0	0	0	0	0	0	0	0	0	0	0	0	0	0	0	0	0	0	0	0	0	0	0.002653	0	0.00324	0.002809	0	0.005478	0	0
g__Beduinibacterium	0.016688	0	0	0	0	0	0.008458	0.004882	0.017755	0	0	0	0	0.007882	0	0	0	0	0	0.007329	0	0	0	0	0.006943	0	0	0	0	0	0	0.003683	0	0	0	0	0	0	0.006872	0	0	0	0	0	0	0	0	0	0
g__Bifidobacterium	0	2.54599	24.3466	5.70298	5.40389	35.6769	0.487178	1.39779	0.895811	0.220038	0.37871	58.724	0.143769	0.197052	0.082743	0.260548	0.023379	50.9865	1.04386	2.87787	0.152067	19.2414	1.68807	8.1744	32.0454	1.47716	0.84796	0.656216	0	12.4674	0.060085	0.686962	1.27673	0.483324	0.509601	0.187795	18.0369	0	10.4195	0.029895	16.3514	15.3858	33.4173	48.9849	81.1826	36.1743	0.427263	59.6084	1.1398
g__Lachnospiraceae_unclassified	1.08099	0.553154	0.123764	0.846627	1.48478	0.597154	0.634346	1.48404	2.44694	14.3742	0.902017	0.003571	0.679858	1.60637	0.479038	1.27017	7.5317	0.512928	3.69383	1.07248	3.85343	0.256029	0.29228	1.27812	1.92495	1.75056	2.70091	3.06408	0.180871	1.08979	1.43304	2.54526	2.58883	4.66468	6.32153	0.572399	1.15753	1.77496	0.931143	2.94701	2.02758	0.807757	0.165622	1.82596	0.021067	0.425995	0.204045	0.071286	0.574676
g__Lachnospiraceae_NK4A136_group	0	0	0	0	0.026874	0.027694	0.006766	0	0	0.004783	0	0	0.029241	0	0.00871	0.02583	0	0.008753	0.016536	0	0	0	0.010439	0.009954	0	0.008161	0.010469	0.043401	0.008682	0	0	0.014734	0	0	0.00529	0	0	0.013051	0	0	0.125662	0.046423	0.066532	0.022683	0.016854	0.030647	0.082166	0.054602	0.071636
g__Firmicutes_unclassified	4.88949	0.384996	0.029121	5.81664	0.152285	0.361754	6.44157	4.55463	2.63901	5.11827	1.42532	0.026785	1.49374	1.01048	0	0	0.341696	0.11554	0.957047	3.40801	4.84349	0	0	0.310571	3.92453	0.803868	1.94542	0.149298	0.23875	1.11431	2.41843	2.13456	0.209199	2.06746	0.06877	0.341035	0.295221	0.763496	2.40689	1.45226	1.15304	0.149879	0	0	0.02809	0.072021	0.053408	0.103137	0.238785
g__Ruminococcus_1	0.754654	0	1.81424	2.53792	0.004479	0	2.85879	2.31881	5.32483	3.17859	0.729877	0.0125	10.3636	2.67833	0	8.35776	0	0.005252	0.30179	0.688931	2.43145	0	0	0	0.239533	4.08055	2.55958	0.003472	0.379106	6.73799	2.31779	0.5562	0.195355	2.21194	0	1.72921	17.0094	0	5.7621	0.43741	11.1483	0.114067	0.008493	0.006481	0	0	0.004108	0	0.003184
g__Barnesiella	0.009271	0	0.163078	1.2817	0.962981	0	1.32282	0.221304	1.13792	0	0	0	1.68137	0	0.013065	0	0	0	0	1.24838	0.868721	0	0	0	0.076373	0.140779	1.42374	0.335052	0	0.758714	0.103647	0.034993	0	0	0	0.016526	0	0	0.02577	0	0	0	0	0	0	0	0	0	0
g__Sutterella	0	0	0.021841	0	0.172441	0.010385	0.016916	0.117161	0	0.028701	1.244	0	0.068229	0.050445	0	0.583988	0	0.003501	0	0	0.009706	0	0	0	0.133653	0.089772	1.53017	0.192698	0	1.33963	0	0.357294	0.54607	0	0.640087	0.803762	0.373614	0	0.027488	1.09195	0	0	0	0	0	0	0.010955	0	0.020695
g__Clostridiales_Family_XIV._Incertae_Sedis_unclassified	0	0	0	0	0	0	0.008458	0	0	0.01435	0	0	0.021931	0	0	0	0	0	0	0	0	0.016518	0	0.027872	0	0	0.055833	0.012152	0	0	0.003004	0	0	0	0.003527	0	0.018347	0.236553	0.032642	0.017308	0.005094	0	0	0.115034	0	0	0	0	0
g__Tyzzerella	0	0	0	0.048995	0	0	0.005075	0	0	0.009567	0	0	0	0	0	0.016846	0.012589	0	0	0	0	0.020648	0.004474	0.011945	0	0.010201	0	0	0	0	0	0	0	0	0	0	0.135101	0.017945	0	0	0	0	0.004247	0	0	0.004597	0.010955	0.012134	0
g__Butyricimonas	0.153898	0	0	0.035276	0.100777	0	0.023682	0.060208	0.180776	0.059793	0.369529	0	0.185194	0	0.007258	0	0	0	0.05581	0.065961	0.262072	0	0	0.011945	0.091995	0.069369	0.275674	0.137146	0.015917	0.182398	0.243346	0.093928	0.030764	0	0	0	0.405304	0	0.029206	0.522374	0.074718	0	0	0	0	0	0	0.010617	0
g__Clostridium]_innocuum_group	0.012979	0.035402	0.002912	0	0	0	0	0	0.016141	0	0	0	0	0	0	0.367238	0.023379	0.021007	0.008268	0	0	0.026842	0	0	0	0	0	0	0	0	0	0	0	0	0.234522	0	0.006672	0	0	0	0	0.025201	0.026896	0.283534	0	0.009194	0.042452	0.010617	0.011143
g__Enterorhabdus	0.10198	0	0	0	0	0	0.008458	0.016272	0	0	0	0	0	0	0	0	0	0	0	0	0	0	0	0	0.003471	0	0	0	0	0	0.067596	0	0	0	0	0	0	0	0.00859	0	0	0.015916	0	0	0	0	0	0	0.03343
g__Desulfovibrionaceae_unclassified	0	0.007375	0	0.021558	0	0	0	0.006509	0.017755	0	0	0	0	0	0	0	0	0	0	0	0.022648	0	0	0	0.026036	0.008161	0	0	0	0.009197	0	0	0.004615	0.00688	0	0	0	0	0.020616	0.00944	0	0.011937	0	0	0	0	0	0	0
g__Pseudoflavonifractor	0.381962	0	0	0.009799	0	0	0.201299	0.030917	0.029053	0.047834	0.00459	0	0	0.003153	0	0	0	0	0	0.036645	0.004853	0	0	0.007963	0.046865	0	0.008724	0.003472	0	0	0.028541	0.031309	0	0.02236	0	0.003005	0	0	0.044667	0	0	0.007958	0	0	0	0	0	0	0
g__Thalassospira	0	0	0	0	0	0	0	0	0	0	0	0	0	0	0	0	0	0	0	0	0.003235	0	0	0	0	0	0	0	0	0	0	0	0	0	0	0	0	0	0	0	0	0	0	0	0	0	0	0	0
g__Faecalibaculum	0	0	0	0	0.055987	0.043272	0.035523	0	0	0.026309	0.025247	0	0.009747	0	0	0.011231	0	0.007002	0.014469	0.007329	0	0	0	0	0	0	0.00349	0.005208	0	0	0	0	0	0	0	0	0	0	0	0	0.008491	0	0.008493	0.009721	0.009831	0.027582	0.030127	0.024267	0.019103
g__Phenylobacterium	0	0	0	0	0	0	0	0	0	0	0	0	0	0	0	0	0	0	0	0	0	0	0	0	0	0	0	0	0	0	0	0	0	0	0	0	0	0	0	0	0	0.009285	0.021234	0.008101	0	0	0.009586	0	0
g__Bacillus	0	0	0	0	0	0	0	0	0	0	0	0	0	0	0	0	0	0	0	0	0	0	0	0	0	0	0	0	0	0	0	0	0	0	0	0	0	0	0	0	0	0	0	0	0	0	0	0	0
g__Lysinibacillus	0	0	0	0	0	0	0	0	0	0	0	0	0	0	0	0	0	0	0	0	0	0	0.002982	0	0	0	0	0	0	0	0	0	0	0	0	0	0	0	0	0	0	0	0	0	0	0	0	0	0
g__Clostridium_sensu_stricto_8	0	0	0	0	0	0	0	0	0	0	0	0.003571	0	0	0.002903	0	0	0	0	0	0	0	0	0	0	0	0	0	0	0	0	0	0	0	0.003527	0	0	0	0	0	0.008491	0.005305	0.011325	0.009721	0	0	0.016433	0	0
g__Caulobacter	0	0	0	0	0	0	0	0	0	0	0	0	0	0	0	0	0	0	0	0	0	0	0	0	0	0	0	0	0	0	0	0	0	0	0	0	0	0	0	0	0	0.005305	0	0	0	0	0.008217	0	0
g__Muribaculaceae_unclassified	1.94504	0.00295	0	0	0	0.005193	0.01015	0.030917	0	1.15759	0	0.008928	0	0	0.004355	0	0	0	0.004134	1.19463	0.328399	0	0.004474	0.011945	0.053808	2.17085	0	1.0555	0.015917	0	0.018026	0.465956	0	0.00344	0	0.450708	0.006672	0.02284	0.003436	0	0.05434	0.246704	0.079272	0.034024	0.026685	0.076618	0.124618	0.083419	0.047757
g__Agathobacter	0	15.9854	0	0.540901	0.017916	8.94347	0.016916	0	2.16609	0.031092	0.465928	0	1.51323	3.18751	0	0.076368	0	27.1432	7.69771	0.019544	0.425463	0.526511	0.041754	1.31794	0.387072	9.93002	2.84573	40.6767	33.5755	5.27728	0.803641	6.42209	2.12429	0	0	0.112677	1.2843	0.386642	0.022334	0.00944	1.10549	5.8559	0.060869	0.032404	0.011236	0.019921	0.042452	3.41716	1.20984
g__Fusobacterium	0.012979	0.033927	0	0.013718	0.273218	0.01904	0.013533	0	0.011299	0	0.025247	0	0.012184	0.015764	0.002903	12.5703	0.025178	0.005252	0.006201	0	0.017795	0.476957	0.050702	0.621143	0.020829	0.012242	0	0.010416	0	0.180865	0.313946	0	0.010768	0.02924	0.01058	0.060094	0.005004	0.172929	0.03436	0.015734	0	0	0	0	0	0	0.12051	0	0.085963
g__Oscillibacter	0.758362	0.408597	0	0.429193	0.091819	0	0.429664	0.250594	0.198531	0.143503	0.061971	0	0.302159	0.055175	0	0.003369	0.476576	0.042015	0.022738	0.097721	0.082504	0	0	0.085606	0.137124	0.132618	0.143072	0.190962	0	0.171669	0.310942	0.125237	0.024612	0.070521	0	0.063099	0.687182	0.01142	0.206157	0.226572	0.169814	0.171101	0	0	0	0	0	0.027301	0.070044
g__Odoribacter	0.038938	0	0.017473	0.154823	0.011197	0.006924	0.096421	0.039054	0.421274	0.011959	0.075742	0	0.32409	0.132419	0	0	0.088122	0	0.028939	0.144138	0.093828	0	0	0.019908	0.020829	0.020403	0	0.012152	0.010129	0.070507	0.058583	0.027626	0	0.149641	0	0.028545	0.136769	0.003263	0.029206	0	0.006793	0	0.002831	0	0.007022	0.004597	0.002739	0.018201	0
g__Kineothrix	0	0	0	0	0	0	0	0	0.004842	0.09806	0	0	0.056046	0	0	0	0	0	0.043408	0	0	0	0	0	0	0	0.109921	0	0	0	0	0.103136	0	0	0	0.022535	0	0.052205	0	0	0	0	0	0	0	0	0	0	0
g__Ruminococcaceae_UCG-003	0.142772	0.017701	0	0.215576	0.279936	0	1.3482	0.118788	0.640788	0.031092	0.298377	0	0.56533	0.094585	0	0	0	0	0.14056	0.041531	0.381784	0	0	0	0.152746	0.051007	0.34721	0	0	0.225315	0.663943	0.565409	0.044609	0.02752	0	0.13371	0	0.006526	0.077309	0.931462	0	0	0	0	0	0	0	0.031851	0.203763
g__Acetatifactor	0	0	0	0	0	0	0.021991	0	0	0.007175	0	0	0	0	0.013065	0.012354	0	0	0	0	0	0.00413	0.016403	0	0	0	0	0	0	0	0	0	0	0	0.007053	0	0	0	0	0	0	0	0	0	0	0	0.004108	0	0
g__Duncaniella	0	0	0	0	0	0	0	0	0	0	0	0	0	0	0	0	0	0	0	0	0	0	0	0	0	0	0	0	0	0	0	0	0	0	0	0	0	0	0	0	0.005094	0	0	0	0	0	0.006847	0.007584	0
g__Anaerotignum	0	0	0	0	0	0	0	0	0	0	0	0	0	0	0	0.006738	0	0	0	0	0.003235	0	0	0	0	0	0	0	0	0	0	0	0	0	0	0	0.003336	0	0	0	0.003396	0	0	0	0	0	0.006847	0.0091	0.003184
g__Prevotella_7	0	0.004425	0.005824	0.013718	0.017916	0.025963	0.020299	0.901487	0	0	0	0	0	0.006306	0	0	0.019782	0	0	0	0.019413	0	0	0	0.010414	0.006121	0	0.055553	0	0.006131	0	0	0.007691	0	0	0.010517	0.010008	0	0	0	0	0	0	0	0	0	0	0	0
g__Porphyromonas	0.005563	0	0	0.015678	0	0.012116	0.008458	0	0.006456	0.007175	0	0	0.004874	0.014188	0	0.005615	0	0.022758	0	0	0.024266	0	0	0	0.013886	0	0.00349	0.003472	0.004341	0	0.007511	0	0	0	0	0	0	0	0	0	0	0	0	0	0	0	0	0	0
g__Millionella	0	0	0	0	0	0	0	0	0	0	0	0	0	0	0	0	0	0	0	0	0	0	0	0	0	0	0	0	0	0	0	0	0	0	0	0	0	0	0	0	0.006793	0	0	0	0.004213	0	0	0	0.003184
g__Ruminiclostridium_1	0	0	0	0	0	0	0	0	0	0	0	0	0	0	0	0	0	0	0	0	0	0	0	0	0	0	0	0	0	0	0	0	0	0	0	0	0	0	0	0	0	0	0	0	0	0	0	0	0
g__Rikenellaceae_RC9_gut_group	0.059334	0	0	0	0	0	0	0	0	0.155461	0	0	0	0	0	0	0	0.003501	0	1.05783	0	0	0	0	0	0	0	0	0	0	0.010515	0	0	0	0	0	0	0.017945	0	0	0.010189	0	0	0.024303	0	0.012259	0.012325	0.012134	0
g__Pediococcus	0	0	0	0	0	0	0	0	0	0	0	0	0	0	0	0	0	0	0	0	0	0	0	0	0	0	0	0	0	0	0	0	0	0	0	0	0	0	0	0	0	0.002653	0	0.006481	0	0.006129	0.009586	0	0.00796
g__Oxalobacter	0.014833	0	0.002912	0	0.011197	0	0.011841	0	0.016141	0.004783	0	0	0	0	0	0	0	0	0	0.026873	0.017795	0	0	0	0.055544	0.006121	0	0	0	0	0	0.003683	0	0.00688	0	0	0	0	0.022334	0	0	0	0	0	0	0	0	0	0
g__Mitochondria_unclassified	0	0	0	0	0	0	0	0	0	0	0	0	0	0	0	0.002246	0	0	0	0	0	0	0	0.003982	0	0	0.005234	0	0	0	0	0	0	0	0	0	0	0	0	0	0	0	0.011325	0	0	0.006129	0	0	0
g__F0332	0	0	0	0	0	0	0	0	0	0	0	0	0	0	0	0.002246	0	0	0	0	0	0	0	0	0	0	0	0.003472	0	0	0	0	0	0	0	0	0	0	0	0	0	0	0.002831	0	0	0	0.008217	0	0
g__Ruminococcaceae_UCG-002	19.4912	0.359919	0	2.55164	0.745751	0.046734	18.5144	3.56364	7.87507	1.69333	2.67851	0	0	2.36147	0	0	0.007194	0	0.121956	3.6743	2.87471	0.295259	0	0.007963	5.21766	0.785506	1.82503	0.562471	0.008682	0.416909	7.43406	2.8602	0.264575	3.01519	0	0.506295	0.218497	0	3.64039	1.53093	0.326043	0.57299	0	0.012962	0	0	0.013694	1.75939	1.06498
g__Eubacterium]_ruminantium_group	0.129793	0	0.263545	0	0	0	0.218215	0	3.12646	2.76243	0	0	0.197378	1.10034	0.004355	0.004492	0	0.005252	0.072347	5.9805	0.19251	0	0.004474	0	2.71298	0	0	0	0	0	0.033047	0.585668	0	0.04472	0	1.25147	0	0	0.85727	0	0	0	0	0	0	0	0	0	0
g__Clostridiales_vadinBB60_group_unclassified	0	0	0	0.047035	0	0.020771	0.003383	0	0	0	0	0	0	0	0.00871	0	0	0	0	0	0	0	0	0	0.064223	0	0	0	0	0	0.009013	0.027626	0	0.00516	0	0	0	0	0	0.007867	0	0	0	0	0	0	0	0	0
g__unclassified	0.083438	0.010326	0.008736	0	0.004479	0	0.023682	0.048817	0	0.088493	0	0	0	0.011035	0	0.003369	0	0.003501	0.004134	0.085506	0.004853	0.00413	0	0.015927	0.038186	0.012242	0	0.003472	0	0	0.019528	0.044201	0.003076	0.00344	0	0	0	0	0.018898	0.051923	0.005094	0.003979	0	0	0	0	0	0	0.003184
g__Clostridiaceae_unclassified	0.534006	0	0	0.035276	0	0	0	0	0	0	0	0	0	0	0	0	0	0	0	0	0	0	0	0	0.0243	0	0	0	0	0	0	0.003683	0	0	0.091693	0	0.003336	0	0	0	0	0	0	0	0	0	0	0	0
g__Actinobacteria_unclassified	0	0	0	0	0	0	0	0	0	0	0	0	0	0	0	0	0	0	0	0	0	0	0	0	0	0	0	0	0	0	0	0	0	0	0	0	0	0.004894	0.010308	0	0	0.003979	0.002831	0.006481	0.004213	0	0.010955	0	0
g__Streptococcus	0.11496	0.325992	1.23764	0.689844	0.248584	0.931215	0.023682	1.31643	0.280849	0.538136	36.3584	4.8642	0.526341	0.096161	0.294681	1.05455	0.890208	0.096283	0.111621	0.730462	0.524145	0.472828	0.378771	0.057734	0.060751	0.783466	0.054088	0.63712	1.12574	1.02235	0.061587	0.355452	5.75142	0.168562	0.601294	0.135212	0.233508	0.221871	0.12713	0.306816	0.229249	1.37279	6.18745	1.90697	3.09972	1.12475	16.4085	1.55767	4.53692
g__Paraprevotella	0.237336	0	0	0.484067	0	0.005193	0.030449	0.408436	0.363167	0	0	0	0	0	0	0	0	0	0	0.305377	0	0.010324	0	0	0.027772	0.026524	0.006979	0.192698	0	0	0.349997	0.034993	0.06922	0	0.00529	0.070611	0	0.008157	0	0.132167	0	0	0.004247	0	0	0	0	0	0.063676
g__Devosia	0	0	0	0	0	0	0	0	0	0	0	0	0	0	0	0	0	0	0	0	0	0	0	0	0	0	0	0	0	0	0	0	0	0	0	0	0	0	0	0	0	0	0	0	0	0.006129	0.009586	0	0
g__Megamonas	0	0	6.43428	0	31.6933	0.015578	0.028757	0	0.012913	0.009567	0	8.49628	0	0	2.92213	0.06626	0	0	0.016536	0.039088	0.025884	0.03923	88.8785	0	0.006943	9.52196	0	4.15951	0	8.27075	0.624887	5.16972	16.6728	0	0	4.99084	0	0	0	0	0	0.701647	0	0	0	0	0.246498	0	0
g__Actinomyces	0.024104	0.041302	0.064066	0.068592	0.017916	0.103853	0	0.013018	0	0.016742	0.075742	0.005357	0.024368	0	0.060969	0.065137	0.017984	0	0.006201	0.004886	0.048532	0.037166	0.025351	0.011945	0.0243	0.018362	0.010469	0.013888	0.017364	0.021459	0.028541	0.027626	0.032303	0.01032	0.01587	0	0.033358	0.039154	0.054975	0.018881	0	0.070297	0.205257	0.055087	0.009831	0.019921	0.736754	0.11982	0.00796
g__Gemella	0.011125	0	0.010192	0	0	0.020771	0	0.011391	0.006456	0	0.043609	0.023214	0	0	0.036291	0	0.01079	0.010504	0	0.012215	0.016177	0	0.013421	0	0	0.006121	0	0	0.002894	0.007664	0	0	0.015382	0	0.008817	0	0	0	0	0	0	0.007958	0.063701	0	0	0.012259	0.061624	0.012134	0.00796
g__Abiotrophia	0	0	0	0	0	0	0	0.003254	0	0	0	0	0	0	0	0.002246	0	0	0	0	0	0.006194	0	0	0	0	0	0	0	0	0	0	0	0	0	0	0	0	0	0	0	0	0.114661	0	0	0.004597	0.067102	0	0
g__Ruminococcus]_torques_group	0.142772	0.036877	6.89731	0.401756	2.54406	0.557344	0.143785	1.13581	4.31926	0.255914	0.748238	0	0.385009	0.160795	1.72889	0.028076	1.82358	2.61016	0.942577	0.649842	0.302516	1.78601	0.043246	0	0.090259	1.60162	5.59724	0.241307	0.013023	0.145612	0.491198	0.134446	0.239963	0.796367	0	0.692587	0.195146	1.18113	2.11483	0.136887	0.120568	0.067645	0.005662	0.223587	1.46629	1.06958	0.576531	0.11072	0.19262
g__Phascolarctobacterium	0.849218	0	0.199479	0.476228	1.4288	0.008654	0	3.26911	3.17004	2.92985	2.60736	0	2.79984	0.293214	1.0234	0	0	0	0.87023	0.02443	0.380167	0	3.08534	3.34063	0.0243	1.29966	2.39383	0.010416	0.755318	0.953374	2.86006	0.43833	0.029226	0	0	0.219344	0.478692	0	0.683755	3.94927	0.003396	0.545136	0	0	0.037921	0	0.015064	0.133471	1.58076
g__Harryflintia	0.033375	0	0.082995	0	0	0	0.003383	0	0	0	0	0	0.211999	0	0.004355	0	0	0	0	0.009772	0	0	0	0	0.015622	0	0	0	0	0	0	0	0	0	0	0	0	0	0.005154	0	0	0	0	0	0	0	0	0	0
g__Murimonas	0	0	0	0	0	0	0	0	0	0	0	0	0	0	0	0	0	0	0	0	0	0	0	0	0	0	0	0	0	0	0	0	0	0	0	0	0	0	0	0	0	0	0	0	0	0	0	0	0
g__Prevotella_6	0	0	0	0.005879	0.011197	0	0	0	0	0	0	0	0.019494	0.02207	0	0.002246	0	0	0	0	0	0.00413	0	0	0	0	0.012213	0	0	0	0	0	0.004615	0	0	0.019531	0.011675	0.013051	0	0	0	0	0	0	0	0	0	0	0
g__Jeotgalicoccus	0	0	0	0	0	0	0	0	0	0	0	0	0	0	0	0	0	0	0	0	0	0	0	0	0	0	0	0	0	0	0	0	0	0	0	0	0	0	0	0	0.003396	0.003979	0.004247	0	0	0.004597	0.002739	0	0
g__Coprococcus_3	0.18171	0	0	0.172461	0	2.17918	0.07443	1.69395	0.255024	0	0.82398	0.008928	0	0.442973	0	0	0.003597	0	0.279052	1.33633	0.524145	0	0	0	0.060751	0.844674	0	0.046873	0.263348	0	0.142703	0.186014	0.033841	0.990729	0	0.138217	1.23593	0	1.20602	0.196677	0.482271	0.635329	0	0	0	3.42482	0	0.007584	1.32764
g__Intestinimonas	0.370837	0	0	0.244973	0	0	0.015224	0.177368	0.074247	0.043051	0	0	0.614065	0.023646	0	0.006738	0	0	0.018603	0.131923	0.097064	0	0	0	0.064223	0.012242	0.094218	0	0	0.042917	0.010515	0.012892	0	0.0172	0	0	0.096739	0.004894	0.032642	0.018881	0.02717	0.031833	0.009909	0	0	0	0.028758	0.060669	0.019103
g__Lachnospiraceae_UCG-010	0.03523	0	0.100467	0.382158	0.584507	0.160972	0.033832	0.891724	0.981357	0.169812	0.989235	0	0.592134	0.06148	0.004355	0	0.834457	0	0.465087	0.021987	0.352665	0	0	0.607207	0	0.079571	0.198904	0.015624	0	0.139481	0.052575	0.092086	0.195355	0.0344	0	0.08263	1.03244	0.003263	0.589266	0.544402	0.297174	0.100804	0	0.012962	0	0.019921	0	0.007584	0.195804
g__Coprococcus_2	0.077876	0	0	0	0	0	1.61716	4.54324	0.12267	0	0	0	0	0.930086	0	0	0.007194	0	0	0	6.28165	0	0	0	0.286399	2.18921	0.151795	0	0	0	1.3384	0.141813	0.01692	1.58757	0	0.144226	0.03169	0	0.005154	0.796148	0	0	0	0	0	0	0	0	0.00796
g__Ruminiclostridium	0.003708	0	0	0	0	0	0.023682	0	0.003228	0.021525	0	0	0	0	0.002903	0.003369	0	0	0	0	0	0	0.008947	0	0	0	0	0	0	0	0	0	0	0	0	0	0	0	0	0	0	0	0	0	0	0.003065	0.009586	0	0
g__Cutibacterium	0	0	0	0	0	0	0	0	0	0	0	0	0	0	0	0	0	0	0	0	0	0	0	0	0	0	0	0	0	0	0	0	0	0	0	0	0	0	0	0	0	0	0	0	0	0	0	0	0
g__Brevundimonas	0	0.00885	0	0	0	0	0	0	0.003228	0	0	0.005357	0	0	0.010161	0.002246	0.005395	0	0	0	0.004853	0	0	0	0	0	0.00349	0	0	0	0.007511	0	0.004615	0	0	0	0.005004	0	0	0	0.005094	0.007958	0.016987	0	0.005618	0.010726	0.161593	0.007584	0.009551
g__Aggregatibacter	0	0	0	0	0	0	0	0	0	0	0	0	0	0	0	0	0.005395	0	0	0	0	0	0	0	0	0	0	0	0	0	0	0	0	0	0	0	0	0	0	0	0	0	0	0	0	0	0	0	0
g__Allisonella	0	0	0.200935	0.084271	0.295613	0.238862	0	0	0.062949	0.150678	0.213455	0	0.114528	0.007882	0.097259	0	0	0	0	0	0.004853	0.718533	0	0	0.039922	0.085692	0	0.107633	0.105629	0	0.034549	0.044201	0.130749	0	0	0	0	0	0	0.015734	0	0	0.154297	0	0	0	0	0	0.289726
g__Fournierella	0.048209	0	0	0.019598	0.006718	0	0	0	0	0	0	0	0	0	0	0	0	0	0.006201	0.012215	0	0	0	0	0	0.120376	0	0	0	0	0.018026	0.023942	0	0	0	0	0	0	0	0	0	0	0	0	0	0	0	0	0
g__Glucerabacter	0	0	0	0	0	0	0	0	0	0	0	0	0	0	0	0	0	0	0	0	0	0	0	0	0	0	0	0	0	0	0	0	0	0	0	0	0	0	0	0	0.006793	0	0	0	0.008427	0	0	0.015167	0
g__Rhodospirillales_unclassified	0	0	0.011648	0	0	0	0	0	0	0	0	0	0	0	0	0	0	0	0	0	0.011324	0	0	0	0.026036	0	0	0	0	0	0.006009	0	0	0	0	0	0	0	0	0	0	0	0	0	0	0	0	0	0
g__GCA-900066575	0	0	0	0.09407	0	0.012116	0.01015	0.027663	0.114599	0	0	0	0.053609	0.058327	0	0	0	0	0.117822	0	0.098682	0	0	0	0	0.051007	0.118645	0	0	0.052114	0.016523	0.022101	0	0	0	0.009014	0.006672	0	0.012026	0.023601	0	0.017243	0.008493	0	0.004213	0	0.005478	0	0.014327
g__Olsenella	0.003708	0	0	0	0.008958	0.008654	0.082888	0	0	0	0	0	0	0	0	0.008984	0	0	0	0	0	0	0	0.003982	0.010414	0.020403	0	0	0	0	0	0	0	0	0	0	0	0	0	0	0	0.007958	0.01274	0	0.004213	0.006129	0.016433	0.033368	0
g__Dehalobacterium	0.07973	0	0	0.033316	0	0	0.021991	0.008136	0	0	0	0	0	0	0	0	0	0	0	0.004886	0	0	0	0	0	0	0	0	0	0	0	0	0	0	0	0	0	0	0	0	0	0	0	0	0	0	0	0	0
g__Denitratisoma	0	0	0	0	0	0	0	0	0	0	0	0	0	0	0	0	0	0	0	0	0	0	0	0	0	0	0	0	0	0	0	0	0	0	0	0	0	0	0	0	0	0	0	0	0	0	0	0	0
g__Ruminococcaceae_UCG-013	0.087147	0	0.126676	1.33265	0.387432	0.036349	0.224981	0.493052	1.16859	4.19746	0.181322	0.010714	0.243677	0.299519	0.027581	5.12898	3.65435	0	0.109554	1.19463	0.425463	0	0	1.46327	0.036451	0.763063	0	0.51907	0	2.68999	0.597849	0.101295	0.126134	0.340563	0	0.18479	1.2943	0	0.477598	0.116433	0.696237	2.03199	0.082103	0.006481	0.016854	2.07941	0.006847	0.016684	0.237193
g__Eubacterium]_hallii_group	0.007417	0.0059	0.033489	0	0.040311	0.005193	0	0.021154	0.125898	0.021525	0	0	0.019494	0.011035	0.027581	0	0.068339	0	0.022738	0.087949	0.025884	0	0	0	0.010414	0	0.022682	0.010416	0	0.01686	0.009013	0	0.006153	0.00688	0	0.012019	0	0.009788	0.058411	0.058216	0.006793	0.10213	0	0	0.016854	0.030647	0	0.169872	0.049349
g__Family_XIII_UCG-001	0.02225	0	0	0.027437	0	0	0.013533	0.034172	0.048422	0.038267	0	0	0.004874	0.012611	0	0	0	0	0	0.009772	0.092211	0	0	0.007963	0.003471	0	0	0	0	0	0.018026	0.014734	0	0.03956	0	0.003005	0	0	0.049821	0.006294	0	0.018569	0	0	0	0	0	0	0.087555
g__GAL15_unclassified	0	0	0	0	0	0	0.003383	0.003254	0.003228	0	0	0	0	0	0	0	0.008992	0	0	0	0	0	0	0	0	0	0	0	0	0	0.003004	0	0	0	0	0	0	0	0	0	0	0	0	0	0	0	0	0	0
g__Gordonibacter	0	0.045727	0	0.060753	0.004479	0	0	0.008136	0.067791	0	0	0	0	0.017341	0	0	0.01079	0	0	0	0	0.006194	0.002982	0	0	0	0.033151	0	0	0	0	0	0.003076	0.00516	0	0	0.023351	0	0.039513	0	0.033963	0.103457	0	0	0.016854	0.010726	0	0.206273	0
g__Ruminococcaceae_UCG-009	0	0	0	0.029397	0	0	0.008458	0.019527	0	0	0	0	0.046299	0.007882	0	0	0	0	0	0.019544	0	0	0	0	0.022565	0	0.020937	0	0	0.007664	0.060085	0.031309	0	0	0.003527	0.003005	0.010008	0	0.006872	0.026748	0	0	0	0	0	0	0	0	0
g__Holdemania	0.016688	0.054578	0	0.009799	0.04479	0	0	0.052071	0.04358	0.019134	0.020657	0	0.092597	0.020493	0	0	0.136678	0	0.028939	0.056189	0.008089	0	0	0.007963	0.003471	0	0	0	0	0.004598	0.007511	0.003683	0.003076	0.00344	0	0.004507	0.010008	0.01142	0.070437	0.003147	0.005094	0.003979	0	0	0	0.010726	0	0	0
g__Oxyphotobacteria_unclassified	0	0	0	0.00392	0	0	0.003383	0.032545	0.027439	0	0	0	0	0	0	0	0	0	0	0	0.011324	0	0	0.007963	0	0	0.013958	0	0	0	0	0.023942	0	0	0	0	0	0	0.003436	0	0.008491	0.009285	0	0.006481	0.005618	0	0	0	0.009551
g__Selenomonas_3	0	0	0	0	0	0	0	0	0	0	0	0	0	0	0	0	0	0	0	0	0	0	0	0.009954	0	0	0	0	0	0	0	0	0	0	0	0	0	0	0	0	0	0	0	0	0	0	0	0	0
g__Insolitispirillum	0.003708	0	0	0	0	0	0	0	0	0	0	0	0	0	0	0	0	0	0	0	0.003235	0	0	0	0	0	0	0	0	0	0	0	0	0	0	0	0	0	0	0	0	0	0	0	0	0	0	0	0
g__Helicobacter	0.009271	0	0	0.041155	0	0	0	0.037426	0	0	0	0	0	0	0	0	0.007194	0	0	0	0.003235	0	0	0.007963	0.006943	0	0.019193	0.013888	0.007235	0	0.015021	0.033151	0.007691	0.00344	0.038793	0	0	0.034259	0	0	0.005094	0.006632	0	0	0	0.032179	0.012325	0	0.004776
g__Sporosarcina	0	0	0	0	0	0	0	0	0	0	0	0	0	0	0	0	0	0	0	0	0	0	0	0	0	0	0	0	0	0	0	0	0	0	0	0	0	0	0	0	0	0.015916	0.009909	0	0.01264	0	0	0	0
g__Pelomonas	0	0.00295	0	0	0	0	0	0.004882	0.014527	0	0	0.007143	0	0	0	0	0	0	0	0.012215	0	0	0.004474	0	0	0	0	0	0	0	0	0	0	0	0	0	0	0	0	0	0	0	0	0	0	0	0	0	0
g__Eubacterium]_brachy_group	0	0	0	0	0	0	0.006766	0	0	0	0	0	0	0	0	0	0	0	0	0	0	0	0	0	0	0	0	0	0	0	0	0	0	0	0	0	0	0	0	0	0.010189	0.018569	0	0	0	0	0.009586	0.007584	0
g__Raoultibacter	0	0	0	0	0	0	0	0	0.006456	0	0	0	0	0	0	0	0	0	0	0	0	0	0	0	0	0	0	0	0	0	0	0	0	0	0	0	0	0	0	0	0	0.030506	0	0	0	0	0	0.010617	0
g__Komagataeibacter	0	0	0	0	0	0	0	0	0	0	0	0	0	0	0	0	0	0	0	0	0	0	0	0	0	0	0	0	0	0	0	0	0	0	0	0	0	0	0	0	0	0	0	0	0	0	0	0	0
g__Mitsuokella	0	0	0	0	0.015676	16.452	0	0	0	0.119586	0	0	0.019494	0	0	0	0	0	0	0	0	0	0	0	0	0	0	0.003472	0	0	0.923812	0	0	0	0	0	0	0	0	0	0	0	0	0	0	0	0	0	0
g__Romboutsia	0.014833	0.148983	0.133957	0.050954	0.015676	0.31329	0.03214	0.237576	0.016141	0.287006	0.022952	0.010714	0.043862	0	0.149518	0.011231	0.035968	0	0.276985	0.02443	0.053385	0.061943	0.875349	0.083615	0.050337	0.016322	0	0.010416	0	0.093498	0	0.007367	0.101523	0	0.223942	0.088639	0.013343	0.017945	0.266286	0.015734	0	0.122026	0.019818	0.131236	0.037921	0.010726	1.69673	0.553601	0.036614
g__Trichococcus	0	0.014751	0.026209	0	0	0.076159	0	0.011391	0.009684	0.009567	0.036723	0.010714	0	0	0.007258	0.0146	0	0	0	0	0.008089	0.018583	0.016403	0	0	0.010201	0	0	0.002894	0.012262	0	0	0.041532	0	0.019397	0	0.015011	0.006526	0	0.006294	0	0	0.072194	0.093971	0.035112	0.013791	0.195829	0.0091	0.012735
g__Robinsoniella	0.003708	0	0	0	0	0	0	0	0	0	0	0	0	0	0	0	0	0	0	0	0	0	0	0	0	0	0	0	0	0	0	0	0	0	0.003527	0	0	0	0	0	0	0	0	0	0	0	0	0	0
g__Clostridium_sensu_stricto_1	0	0.190285	0	0.086231	0	0.012116	0.023682	0.045563	0.004842	0.011959	0.045904	0.042856	0.095034	0.245921	0.037742	0.098829	0.021581	0.015755	1.31051	0.046417	0.043679	0.041295	0.52342	0.077643	0.008679	0	0	0.005208	0.007235	0.298887	0.004506	0.01105	0.006153	0.0086	5.06427	0.429675	0.021683	0.120724	0.020616	0	0	0	0.059454	0.430972	0.021067	0	0.026019	0.056118	0.132128
g__Rosenbergiella	0	0	0	0	0	0	0	0	0	0	0	0	0	0	0	0	0	0	0	0	0	0	0	0	0	0	0	0	0	0	0	0	0	0	0	0	0	0	0	0	0	0.005305	0.002831	0	0	0	0	0	0.003184
g__Peptococcus	0.10198	0	0	0	0	0	0.079505	0.004882	0	0	0	0	0.012184	0	0	0	0	0	0	0	0	0	0	0	0.005207	0	0	0	0	0	0.054077	0.020259	0	0.01032	0	0	0	0	0.020616	0	0	0	0	0	0	0	0	0.118304	0
g__Peptostreptococcaceae_unclassified	0	0	0	0	0	0	0.005075	0	0.009684	0.004783	0	0	0	0	0	0	0	0	0.022738	0.063518	0	0	0.050702	0.009954	0.034715	0	0	0	0	0.003066	0.052575	0	0	0	0.022923	0.003005	0	0	0	0	0	0	0	0	0	0	0.015064	0.00455	0
g__Christensenellaceae_unclassified	0.498776	0	0	0.011759	0	0	4.30679	0.079734	0.766685	0.016742	0	0	0.048735	0.565934	0	0	0	0	0	0.039088	0.008089	0	0.002982	0	2.28425	0.004081	0	0	0	0	0.348495	0.082878	0	0.0344	0	0	0.018347	0	0.496495	0.006294	0	0.045096	0	0	0	0	0	0.00455	0
g__Ruminococcaceae_NK4A214_group	1.7726	0	0.352364	0.866225	0.123172	0.103853	0.355234	0.030917	1.91268	0.51661	0	0	0.492227	0.200205	0.015968	0	0	0	0	1.02851	0.551646	0	0	0.187139	2.32417	0.265236	0	0	0.008682	0.950308	2.20213	0.896919	0.135364	0.04128	0	0.226856	0.455342	0	0.73014	0.725345	0	0.080908	0	0	0	0	0	0.365528	0
g__Subgroup_6_unclassified	0	0	0	0	0	0.003462	0	0.003254	0.003228	0	0	0	0	0	0	0.003369	0	0	0	0	0.003235	0	0	0	0	0	0	0	0	0	0	0	0	0.00516	0.00529	0	0	0	0.003436	0	0	0.003979	0	0	0	0.003065	0.015064	0	0
g__GCA-900066225	0.077876	0	0	0.025477	0	0	0.003383	0.061835	0.03551	0.004783	0	0	0.017057	0	0	0	0	0	0	0.021987	0.059856	0	0	0	0.282927	0.024483	0	0	0	0	0.037553	0.009209	0	0.00516	0	0.006009	0.006672	0	0.024052	0.022028	0	0.037138	0	0	0	0	0	0	0
g__Lachnospiraceae_UCG-001	0	0	0	0.148944	0	0	0	2.52384	0	0.55727	0.27313	0	0.136459	0	0	0	0	0	0.049609	0	0.310604	0	0	0	0.055544	0.089772	0	0	0	0.286625	0.019528	0.233899	0	0.921928	0	0.10216	0	0	0.079027	0.025175	0	0	0	0	0	0	0.002739	0.003033	0
g__Asaia	0	0	0	0	0	0	0	0	0	0	0	0	0	0	0	0	0	0	0	0	0	0	0	0	0	0	0	0	0	0	0	0	0	0	0	0	0	0	0	0	0	0	0.007078	0	0.005618	0	0	0.010617	0
g__Ruminococcus	0.0445	0	0.018929	0.156783	0	0	0.142094	0	0.080704	0.071751	0.041314	0	0.014621	0.025223	0.020323	0	0	0.061271	0.020671	0.407984	0.590472	0	0	0.013936	0.180518	0	0.331507	0.123257	0.185212	0	0.148711	0	0.039994	0.249402	1.82681	0	0.015011	0.071782	0.147746	0.097552	0.005094	0.05836	0	0.137716	0	0	0	0	0
g__Clostridiales_Family_IV._Incertae_Sedis_unclassified	0.003708	0	0	0	0	0	0.005075	0	0.004842	0	0	0	0	0.004729	0	0	0	0	0	0.004886	0	0	0	0	1.17337	0	0	0	0	0	1.02445	0.023942	0	0.00344	0	0	0	0	0	0	0.003396	0	0	0	0	0	0	0	0
g__Ralstonia	0	0	0	0	0	0	0	0	0	0	0	0.007143	0	0	0	0	0	0	0	0	0	0	0	0	0	0	0	0	0	0	0	0	0	0	0	0	0	0	0	0	0	0.006632	0.005662	0.006481	0	0	0	0	0
g__Eubacterium]_nodatum_group	0	0.007375	0.01456	0	0	0	0	0	0.004842	0	0	0	0.019494	0	0.004355	0.003369	0	0	0	0.009772	0	0	0.01193	0	0	0	0.00349	0	0	0	0	0	0	0	0	0	0.03169	0	0	0	0	0.011937	0.019818	0	0	0	0.212262	0.021234	0.009551
g__Escherichia-Shigella	0.033375	11.6988	0.113572	1.17391	2.45	0.070966	8.5882	0.390536	1.1702	0.110019	3.04115	0.046428	1.09167	43.2238	3.27633	1.79239	5.31427	0.105037	0.225309	0.109936	0.038826	6.1798	0.016403	0.808282	0.255155	0.091812	3.42848	3.13872	43.1804	0.323411	0.52124	0.139971	0.030764	19.2539	25.9103	0.02554	0.687182	0.127249	0.345313	0.012587	0.225852	0.232114	29.1282	2.54209	0.293539	0.167027	47.6603	0.168355	0.426629
g__Coprococcus_1	0	0	0	0.207737	0	0.122893	0.155626	0.30592	0.647244	0	0.204274	0	0.148643	0.06621	0	0	0	0.304606	0.233577	0.561894	0.389873	0	0	0	0.029508	0.026524	0.966605	0.071177	0.004341	0.068974	0.052575	0.038676	0.023073	0.089441	0	0.052583	0	0	0.070437	0.050349	0	0.330265	0	0	0	0	0.002739	0	0
g__Saccharimonadaceae_unclassified	0.003708	0.013276	0.004368	0.007839	0	0.027694	0.006766	0	0	0	0	0.003571	0	0	0.034839	0.013477	0.012589	0	0.004134	0	0	0	0.026842	0	0	0.004081	0.005234	0.003472	0	0.003066	0	0.003683	0.007691	0	0	0.003005	0	0.008157	0.018898	0	0	0.022548	0.070778	0.00324	0	0	0.042452	0.019717	0
g__Anaerolineaceae_unclassified	0	0	0	0	0	0	0	0	0.006456	0	0	0	0	0	0	0	0	0	0	0	0	0	0	0	0.003471	0	0	0	0	0	0	0	0	0	0	0	0.005004	0	0.003436	0	0	0	0	0	0	0	0	0	0
g__RBG-16-58-14	0	0.00295	0.005824	0	0	0	0	0	0	0	0	0	0	0	0	0	0	0	0	0	0	0	0	0	0	0	0	0	0	0	0	0	0	0	0	0	0.003336	0	0	0.00472	0	0	0	0	0	0	0	0	0
g__Leifsonia	0	0	0	0	0	0	0	0	0	0	0	0	0	0	0	0	0	0	0	0	0	0	0	0	0	0	0	0	0	0	0	0	0	0	0	0	0	0	0	0	0	0	0	0	0	0	0.008217	0	0
g__Ruminococcaceae_UCG-010	0.213231	0	0	0.54678	0	0	0.661411	0.065089	0.393834	0.016742	0	0	0	0	0	0	0	0	0	3.41289	0.124565	0	0	0	0.815802	0	0	0	0	0	0.974884	0.287309	0	0.187482	0	0.006009	0.04837	0	0.365929	0.018881	0	0.045096	0	0	0	0	0	0	0
g__Marvinbryantia	0	0	0	0.023517	0	0	0	0	0.006456	0	0	0	0	0	0	0	0	0	0	0.012215	0.003235	0	0	0	0.008679	0	0	0	0	0	0	0	0	0	0	0	0	0	0	0	0	0	0	0	0	0	0	0	0
g__Clostridiales_unclassified	0.409775	0	0	1.65798	0.020155	0.022501	2.92476	0.130179	2.37753	0.08371	0	0.014285	0.102344	0.116655	0.004355	1.37911	1.43512	0.11554	0.006201	0.879486	0.224865	0	0.004474	0.073661	1.33306	0.069369	0.041875	0.078121	0.004341	0.099629	0.190771	0.071827	0.029226	0.04988	0.024687	0.012019	0.043366	0	0.058411	0.075524	0.093398	0.198955	0.004247	0.024303	0	0.065891	0.098599	0.09252	0.241969
g__Paenarthrobacter	0	0	0	0	0	0	0	0	0	0	0	0	0	0	0	0	0	0	0	0	0	0	0	0	0	0	0	0	0	0	0	0	0	0	0	0	0	0	0	0	0.006793	0	0.009909	0.00324	0.007022	0	0.005478	0	0
g__Peptostreptococcus	0	0.004425	0	0.007839	0	0.003462	0	0	0	0	0	0.003571	0	0.009459	0.005807	0.012354	0.008992	0.021007	0	0	0	0.00413	0	0	0	0	0	0	0	0	0	0.01105	0	0	0.003527	0.006009	0.005004	0.004894	0	0	0	0.009285	0.029727	0	0	0	0.050669	0	0
g__Dielma	0	0	0	0	0.020155	0	0	0	0.016141	0	0	0	0.012184	0	0	0	0	0	0.008268	0	0	0	0	0.02389	0	0	0	0	0	0	0	0	0	0	0	0	0.006672	0	0	0	0	0	0	0	0	0	0	0	0
g__Faecalitalea	0	0.053103	0	0	0.011197	0	0	0	0.096844	0	0	0	0.00731	0	0	0	0	0	0	0	0	0	0	0.02389	0	0.008161	0	0	0	0.036786	0	0	0.006153	0.0086	0.07935	0	0.011675	0.027734	0	0	0	0	0	0	0.019663	0	0	0	0
g__Ruminococcus]_gauvreauii_group	0.009271	0	0.097555	0.033316	0	0	0.057514	0.024409	0.064563	0	0.05279	0	0.009747	0	0	0	0	0	0	0.021987	0.009706	0	0	0	0.020829	0.028564	0	0	0	0.006131	0.046566	0.060777	0	0.073961	0	0.040564	0	0	0.103079	0	0	0.041117	0	0	0	0.140977	0	0.019717	0.055717
g__Veillonellaceae_unclassified	0	0	0	0	0	0	0	0	0	0	0	0	0	0	0	0	0	0	0	0	0	0	0.008947	0	0	0	0	0.013888	0	0	0	0.009209	0	0	0.744124	0	0	0	0	0.003147	0	0	0	0	0	0	0	0	0
g__Sphingopyxis	0.020396	0.007375	0.005824	0.007839	0.004479	0.017309	0.006766	0.006509	0	0	0	0	0.00731	0	0.043549	0.030322	0.005395	0.003501	0.014469	0	0.01456	0.006194	0.010439	0	0.005207	0	0.008724	0	0.004341	0	0.004506	0.005525	0.004615	0.0086	0.012343	0	0	0.006526	0.018898	0	0	0.01459	0.007078	0.012962	0.002809	0.003065	0.117771	0.003033	0.004776
g__Johnsonella	0	0	0	0	0	0	0	0	0	0	0	0	0	0	0.004355	0	0	0	0	0	0	0	0	0	0	0	0	0	0	0	0	0	0	0	0	0	0	0	0	0	0	0	0.083519	0	0	0	0	0	0
g__Pyramidobacter	0	0	0	0	0	0	0.049056	0	0.032281	0.004783	0	0	0.051172	0.003153	0.092904	0	0	0	0	0	0	0	0	0	0.008679	0.032644	0	0.005208	0	0	0	0.003683	0	0.120401	0	0	0	0	0.00859	0	0	0	0	0	0	0	0.002739	0	0
g__Acetivibrio	0	0	0	0.00392	0	0	0.06428	0	0	0.210471	0	0	0	0	0	0	0	0	0	0	0	0	0	0	0.204818	0	0	0	0	0	0	0.012892	0	0	0	0	0	0	0	0	0	0	0	0	0	0	0	0	0
g__Acetanaerobacterium	0.007417	0	0	0	0	0	0.008458	0	0.006456	0	0	0	0.004874	0	0	0	0	0.003501	0	0.007329	0	0	0	0	0	0	0	0	0	0	0	0	0	0	0	0	0.020015	0	0	0	0.006793	0	0	0	0	0	0	0	0
g__Lachnoclostridium_5	0	0	0	0	0	0	0	0	0	0	0	0	0	0	0	0	0	0	0	0	0	0	0	0	0	0	0	0	0	0	0	0	0	0	0	0	0	0	0	0	0	0	0	0	0	0	0.013694	0	0
g__Bradyrhizobium	0	0	0	0	0	0.006924	0	0	0	0	0	0	0	0	0.002903	0	0	0	0	0.004886	0	0	0.004474	0	0.005207	0	0	0	0	0	0	0	0	0	0.003527	0	0	0	0	0	0	0	0	0	0	0	0	0	0
g__Ruminiclostridium_6	0.665653	0	0	0.111708	0	0	0	0	0.208216	1.58332	0	0	0	0.709388	0	0	0	0	0.022738	0.036645	0	0	0	0	0.51031	0	0	0	0	0	0	0.009209	0	0	0	0	0	0	0.006872	0	0	0	0	0	0	0.004597	0.004108	0	0
g__Anaerostipes	0.007417	0.579706	0.008736	0.017638	0	0.012116	0.016916	0.063462	0.366395	0	0	0	0.004874	0.014188	0	0.633402	0.008992	0.008753	1.86242	0.271175	0.006471	0.598778	0	0.041808	0.032979	0.008161	0.099452	0	0.795833	0.059777	0.013519	0.33151	0	0.01376	0	0.004507	1.06747	1.03594	0.053257	0.025175	0.755672	0.062339	0.016987	0.004861	0.858146	0.170091	0.010955	1.86101	1.08727
g__Coprobacter	0	0	0.026209	0	0	0	0	0	0.014527	0.021525	0	0	0	0	0	0	0	0	0	0.009772	0.053385	0	0	0	0.010414	0	0	0.112841	0	0	0.138196	0	0	0	0	0	0	0	0.022334	0.044056	0	0	0	0	0	0	0	0	0
g__Mycoplasmataceae_unclassified	0	0	0	0	0	0	0	0	0	0	0	0	0	0	0	0	0	0	0	0	0	0	0	0	0	0	0	0	0	0	0	0	0	0	0	0	0	0	0	0	0	0	0	0	0	0	0	0	0
g__Candidatus_Bacilloplasma	0	0	0	0	0	0	0	0	0	0	0	0	0	0	0	0	0	0	0	0	0	0	0	0	0	0	0	0	0	0	0	0	0	0	0	0	0	0	0	0	0	0	0	0	0	0	0	0	0
g__Nocardioides	0	0	0	0	0	0	0	0	0	0	0	0	0	0	0	0	0	0	0	0	0	0	0	0	0	0	0	0	0	0	0	0	0	0	0	0	0	0	0	0	0	0	0	0	0	0	0	0	0
g__Dialister	0	4.48571	8.82075	4.00384	0	7.35452	0.434738	0	0	0	0	0.692845	4.16443	1.40143	0.005807	6.44408	6.91485	0.273095	0	16.097	1.33786	16.3879	0.029824	0.051762	5.26453	0.010201	0.006979	6.30696	0	0	0	9.46829	4.98693	5.24949	0	4.97581	3.07064	0	0	0.007867	0.373591	3.01218	0	0.004861	0.005618	0	0	0.087969	6.04922
g__Prevotella_9	5.03968	0	0.192198	0.625171	0	0.332329	0.143785	4.45699	0	1.22217	0	0	12.6907	0	0.146615	0.017969	0	0.423647	0.076481	0.842841	0	13.1318	0.037281	0.033844	0.079844	0.004081	0	14.3465	0	0	31.1047	36.5121	28.1818	0.02236	0	49.9895	0.030023	0	0.015462	46.924	0.008491	0.580948	0	0	0	0	0	0.147121	5.73562
g__Coprococcus	0.005563	0	0	0	0	0	0	0.006509	0	0.011959	0	0	0	0	0	0	0	0	0	0	0.006471	0	0	0	0	0.014282	0.008724	0.013888	0.018811	0	0.007511	0.014734	0	0.00516	0	0	0	0	0	0	0.039057	0	0	0	0	0	0	0	0
g__Lachnospiraceae_UCG-008	0	0	0	0	0	0	0.003383	0.003254	0.003228	0	0	0	0	0	0	0	0	0.003501	0	0	0	0	0	0	0.017357	0.006121	0.00349	0	0	0	0	0	0	0	0	0	0	0	0	0	0	0	0	0	0	0	0	0	0
g__Carnobacterium	0	0	0	0	0	0	0	0	0	0	0	0	0	0	0	0	0	0	0	0	0	0	0	0	0	0	0	0	0	0	0	0	0	0	0	0	0	0	0	0	0.011887	0	0	0	0.009831	0	0	0	0
g__Mesorhizobium	0	0	0	0	0	0	0	0	0	0	0	0	0	0	0	0	0	0	0	0	0	0	0	0	0	0	0	0	0	0	0	0	0	0	0	0	0	0	0	0	0	0	0	0	0	0	0.016433	0.00455	0
g__Klebsiella	0.209523	0.007375	0.071346	0.223416	0.241865	0	1.35327	0.063462	0	0.475951	0.078037	0.291066	7.03251	0.009459	80.6381	0.371731	0.014387	0	0.018603	0	0.009706	0	0	0	0	0	0.050598	0	0	0.527268	0.052575	0	0	1.09565	1.26078	0	0.003336	0.009788	0.032642	0.015734	0.190192	0.031833	0.819614	1.0434	0.063202	0.114927	0.065733	0.104653	0.359769
g__Paracaedibacteraceae_unclassified	0	0	0	0	0	0	0	0	0	0	0	0	0	0	0	0	0	0	0	0	0	0	0	0	0	0	0	0	0	0	0	0	0	0	0	0	0	0	0	0	0.006793	0	0	0	0	0	0	0	0
g__Eubacterium]_xylanophilum_group	0.012979	0	0	0.372359	0	0	0.040598	0.089498	0.647244	1.18629	0	0	0	0.50603	0	0	1.25888	0	0	0.043974	0.706948	0	0	0	0	0.006121	1.22134	0	0	0.009197	0.060085	0.034993	0	0.873768	0	0	0	0	0.054975	0	0.020378	0.011937	0.005662	0.017822	0	0	0	0	0.00796
g__Ruminococcaceae_UCG-011	0.02225	0	0	0	0	0	0.016916	0	0.004842	0.019134	0	0	0	0	0	0	0	0	0	0	0	0	0	0	0.022565	0	0	0	0	0	0	0.014734	0	0	0	0	0	0	0.03436	0	0	0	0	0	0	0	0	0	0
g__Caproiciproducens	0.070459	0	0.002912	0	0	0	0.076122	0	0.011299	0	0	0	0	0.020493	0	0	0	0	0	0.009772	0	0	0	0	0.046865	0	0	0	0	0	0.012017	0.018417	0	0.00344	0	0	0.046702	0	0.01718	0	0	0.002653	0	0	0	0	0	0.00455	0
g__Izimaplasmatales_unclassified	0	0	0	0.023517	0	0	0.008458	0	0	0	0	0	0	0	0	0	0	0	0	0	0	0	0	0	0.071166	0	0	0	0	0	0	0	0	0	0	0	0	0	0	0	0	0	0	0	0	0	0	0	0
g__vadinBE97_unclassified	0	0	0	0	0	0	0.067664	0	0	0	0	0	0.009747	0	0	0	0	0	0	0	0	0	0	0	0	0	0	0	0	0	0.006009	0	0	0	0	0	0	0	0	0	0	0	0	0	0	0	0	0	0
g__Photobacterium	0	0.007375	0	0	0	0	0	0.008136	0	0	0	0	0	0	0	0	0.017984	0	0	0	0	0	0	0	0	0	0	0	0	0	0	0	0	0	0	0	0	0	0	0	0	0	0	0	0	0	0	0	0
g__Sanguibacteroides	0.011125	0	0	0	0	0	0	0	0	0	0	0	0.009747	0	0	0	0	0	0	0	0	0	0	0	0	0	0	0	0	0	0.003004	0	0	0	0	0	0	0	0	0	0	0	0	0	0	0	0	0	0
g__Arenimonas	0	0	0	0	0	0	0	0	0.003228	0	0	0	0	0	0	0	0	0	0	0	0	0	0	0	0	0	0	0	0	0.004598	0	0	0	0.01204	0	0	0	0	0	0	0	0	0	0	0	0	0	0	0
g__Subgroup_17_unclassified	0	0	0	0	0	0	0	0	0.00807	0	0	0	0	0	0	0	0.003597	0	0	0	0	0	0	0	0	0	0	0	0	0	0	0	0.003076	0	0	0	0	0	0	0	0	0	0	0	0	0	0	0	0
g__Erysipelatoclostridium	0.02225	0.247813	0.126676	0.047035	0.197075	0	0.054131	0.030917	0.083932	0.021525	0	0.207139	0.107218	0.004729	0	3.24001	0.654617	0.010504	0.041341	0	0.011324	0.057813	0	0.011945	0	0.122417	0	0.203114	0.177977	0.041384	0.02103	0.147338	0.009229	0.084281	0.994516	0	0.218497	0.394799	0.003436	0.149474	0.047548	0.010611	0.451566	1.24593	0.439607	1.23661	1.92405	0.007584	0.19262
g__Mogibacterium	0	0	0	0	0	0	0	0	0	0	0	0	0	0	0	0	0	0	0	0	0	0	0	0	0	0	0	0	0	0	0	0	0	0	0	0	0	0	0	0	0	0	0	0	0	0	0.008217	0	0
g__Herbaspirillum	0	0	0	0	0	0	0	0	0	0	0	0	0	0	0	0	0	0	0	0	0	0	0	0	0	0	0	0	0	0.004598	0	0	0	0	0	0	0	0	0	0	0	0	0	0	0	0	0.008217	0	0
g__Serratia	0	0	0	0	0	0	0	0	0	0	0	0	0	0	0	0.006738	0	0	0	0	0	0	0	0	0	0	0	0	0	0	0	0	0	0	0	0	0	0	0	0	0	0	0	0	0	0	0.008217	0	0
g__Granulicatella	0.011125	0	0	0	0	0	0	0	0	0	0	0	0	0.006306	0.010161	0	0.008992	0	0	0	0	0	0	0	0	0	0.00349	0	0	0	0	0	0	0	0	0	0	0	0.006872	0	0	0.046423	0.174115	0	0	0	0.080796	0	0
g__Eisenbergiella	0.170585	0.143083	0	0.015678	0.020155	0	0.016916	0	0.048422	0.035876	0.006886	0.026785	0.107218	0.036258	0.018871	0.023584	0	0.014005	0	0.009772	0.003235	0.033036	0.008947	0	0.072901	0	0	0	0.120098	0	0	0	0	0.01548	0	0.003005	0.011675	0	0.03436	0.061363	0.076416	0.095498	0.02548	5.60425	0.011236	0.006129	0.027389	0.084936	0.004776
g__Defluviitaleaceae_UCG-011	0.031521	0	0.002912	0.021558	0	0	0.033832	0.039054	0.017755	0	0	0	0.138896	0	0	0	0	0	0	0.029316	0.008089	0	0	0	0.020829	0	0	0	0	0	0.018026	0	0	0.02236	0	0	0	0	0.042949	0	0	0.034486	0	0	0	0	0	0	0
g__Atopobium	0	0.010326	0.023297	0	0.004479	0.022501	0.01015	0	0	0	0.018362	0	0	0	0.014516	0.012354	0	0.071775	0	0	0	0	0.016403	0	0	0	0.005234	0	0	0.004598	0	0.151021	0	0	0	0	0	0.013051	0	0.003147	0	0.022548	0.014156	0	0.004213	0	0.186243	0	0.00796
g__Chryseobacterium	0	0	0	0	0	0	0	0	0	0	0	0	0	0	0	0	0	0	0	0	0	0	0	0	0	0	0	0	0	0	0	0	0	0	0	0	0	0	0	0	0	0	0	0	0.005618	0	0	0	0
g__Hydrogenoanaerobacterium	0.033375	0	0	0.031357	0	0	0.192841	0	0.00807	0.01435	0	0	0.024368	0	0	0	0	0	0	0	0.016177	0	0	0	0.041658	0	0	0	0	0	0	0.003683	0	0.00344	0	0	0	0	0	0	0	0	0	0	0	0	0	0	0
g__TRA3-20_unclassified	0	0	0	0	0	0.005193	0	0	0	0	0	0.003571	0	0	0.00871	0.003369	0	0	0	0	0	0.008259	0.002982	0	0	0	0	0	0.002894	0	0.003004	0	0	0	0.007053	0	0.005004	0	0	0	0	0	0	0	0	0.003065	0.019172	0	0
g__Lachnospiraceae_ND3007_group	0.050063	0	0.005824	0.066633	0	0.005193	0.194533	0.138315	0.258252	0.64098	0.034428	0	0.043862	0.06621	0.004355	0	0	0.033262	0.609781	0.004886	0.033972	0	0	0	0.083316	0.055087	1.54936	0.107633	0	0.755648	0.416091	0.103136	0.076911	0.433444	0	0.136715	0.095071	0	0.037795	0	0.008491	0.009285	0	0	0.016854	0.027582	0.005478	0.045501	3.15037
g__Papillibacter	0.014833	0	0	0	0	0	0	0.004882	0	0	0	0	0	0	0	0	0	0	0	0	0.003235	0	0	0	0.003471	0	0	0	0	0	0	0	0	0	0	0.003005	0	0	0	0	0	0.011937	0	0	0	0	0	0	0
g__Christensenella	0	0	0.018929	0	0	0	0.005075	0	0.017755	0	0	0	0.012184	0	0	0	0	0	0	0	0	0	0	0	0.006943	0	0	0	0	0	0.010515	0	0	0	0	0	0.005004	0	0	0	0	0	0	0	0	0	0.005478	0	0
g__Pygmaiobacter	0.012979	0	0	0	0	0	0	0.016272	0.080704	0	0	0	0	0.003153	0	0	0	0	0	0	0	0	0	0	0.003471	0	0	0	0	0	0.004506	0	0	0	0	0	0	0	0.024052	0	0	0.021222	0	0	0	0	0	0.043985	0
g__Prevotella_2	0.411629	0	0	0	0	0	0.076122	0	0	0.055009	0	0	0	0	0	0	0	0	0	0	0.003235	0	0	8.8911	0	0.010201	0	0	0.141803	0	2.98023	1.15108	4.71005	0	0	7.33902	0.395296	0	0	0	0	0.005305	0	0	0	0	0	0	0
g__Howardella	0.111251	0	0	0	0	0	0	0	0	0	0	0	0	0	0	0.002246	0.037766	0	0	0	0	0	0	0	0.072901	0.038765	0	0	0	0	0	0.009209	0	0	0	0.015024	0	0	0	0	0	0	0	0	0	0	0	0	0
g__Saprospiraceae_unclassified	0	0	0	0.005879	0	0	0	0	0	0	0	0	0	0	0	0	0.003597	0	0	0	0.006471	0	0	0	0	0.008161	0	0	0	0.006131	0	0	0	0	0	0	0	0	0	0	0	0	0	0	0	0	0	0	0
g__Acidaminococcus	0	0	0.214039	0	0	0.022501	0	0	0	0.043051	0.100989	0	0.138896	0	0	0	0	0	0	0	0	0	0	0.017918	0.041658	0.306041	0	0.131938	0	0	0.055579	0	0	0	0	0	0	0	0	0	0	0	0	0	0	0	0	0	0.035022
g__Garciella	0	0	0	0	0	0	0	0	0	0	0	0	0	0	0	0	0	0	0	0	0	0	0	0	0	0	0	0	0	0	0	0	0	0	0	0	0	0	0	0	0	0	0	0	0	0	0	0	0
g__Patulibacter	0	0	0	0	0	0	0	0	0	0	0	0	0	0	0	0	0	0	0	0	0	0	0	0	0	0	0	0	0	0	0	0	0	0	0	0	0	0	0	0	0	0	0	0	0	0	0	0	0
g__Methyloversatilis	0	0.00295	0	0	0	0	0	0.003254	0	0	0	0	0	0	0.00871	0.003369	0	0	0	0	0	0.00413	0.007456	0	0	0	0	0	0	0	0	0	0	0	0	0	0	0	0.00859	0	0	0	0	0	0	0	0.021911	0	0
g__Anaerofustis	0	0	0	0	0	0	0	0	0	0	0	0	0	0	0	0	0	0	0	0.004886	0	0	0	0	0	0	0	0	0	0	0	0	0	0	0	0	0	0	0	0	0	0	0	0	0	0	0	0	0
g__Prevotellaceae_unclassified	0.070459	0	0	0.146984	0	0	0.094729	0	0	0	0	0	0.170574	0	0	0	0	0	0	0.134366	0	0	0	0	0	0	0	0	0	0	0.405576	0	0	0	0	0	0	0	0	0	0	0	0	0	0	0	0	0	0
g__Hespellia	0	0	0	0	0	0	0.020299	0.009763	0	0	0	0	0	0	0	0	0	0	0.006201	0	0.009706	0	0	0	0.006943	0	0	0	0	0	0	0	0	0	0	0	0	0	0	0	0	0	0	0	0	0	0	0	0
g__Eubacterium]_ventriosum_group	0.003708	0	0.11066	0.015678	0	0.138471	0.170851	0.715983	0.072633	0.038267	0.029838	0	0.141332	0.06621	0	0	0	0	0.057878	0.029316	0	0.150727	0	0	0.164896	0.004081	0.064557	0	0	0.022991	0.141201	0.007367	0.010768	0.154801	0	0.067606	0.036694	0	0.063565	0.12902	0.63001	0.253336	0	0	0	0.478095	0	0.01365	0.487122
g__Aerococcus	0	0	0	0	0	0	0	0	0	0	0	0	0	0	0	0	0	0	0	0	0	0	0	0	0	0	0	0	0	0	0	0	0	0	0	0	0	0	0	0	0	0	0	0	0	0	0.019172	0	0.003184
g__Clostridium_sensu_stricto_12	0	0	0	0	0	0	0	0	0	0	0	0	0	0	0	0	0	0	0	0	0	0	0	0	0	0	0	0	0	0	0	0	0	0	0	0	0	0	0	0	0	0	0	0	0	0	0.004108	0	0
g__DS-100_unclassified	0	0	0	0	0	0	0	0	0	0	0	0	0	0	0	0	0	0	0	0	0	0	0	0	0	0	0	0	0	0	0	0	0	0	0	0	0	0	0	0	0	0	0	0	0	0	0	0	0
g__Peptococcaceae_unclassified	0.027813	0	0	0.013718	0	0	0.052439	0.014645	0.048422	0	0	0	0	0	0	0.004492	0	0	0	0.007329	0	0	0	0	0.032979	0	0	0	0	0	0.010515	0	0	0.00344	0	0	0	0	0.032642	0	0	0	0	0	0	0	0.002739	0.00455	0.004776
g__Scardovia	0	0	0	0	0	0	0	0	0	0	0	0	0	0	0.007258	0	0	0	0	0	0	0	0	0	0	0	0	0	0	0	0	0	0	0	0	0	0	0	0.010308	0	0	0	0.015571	0	0	0	0.04793	0	0
g__Succinivibrio	0	0	0	0	0	0	0	0	0	0	0	0	0.004874	0	0	0	0	0	0	0	0	0	0	0	0	0	0	0	0	0	0	0	0	0	0	0	0	0	0	0	0	0	0	0	0	0	0	0	0
g__Cetobacterium	0	0	0	0	0	0	0	0	0	0	0	0	0	0	0	0	0	0	0	0	0	0	0	0	0	0	0	0	0	0	0	0	0	0	0	0	0	0	0	0	0	0.009285	0	0	0	0	0	0	0
g__Alphaproteobacteria_unclassified	0	0	0	0	0	0	0.006766	0	0	0	0	0	0	0	0	0	0.005395	0	0	0	0	0	0	0	0	0	0	0	0	0	0	0	0	0	0	0	0	0	0	0	0	0	0	0	0	0	0.005478	0	0
g__Ruminococcaceae_UCG-005	1.4852	0	0	3.66676	0	0	5.93579	0.13506	2.06279	0.119586	0	0	0.645743	1.6379	0	0.003369	0	0	0.053743	1.70523	2.26644	0	0	0	1.25147	0.236672	0.087239	0	0	0.185463	2.29676	0.622502	0.004615	0.963209	0	0.335026	0.283546	0	3.91183	3.41274	0	0.595538	0	0.00324	0	0	0	0.163805	0.017511
g__Ezakiella	0.005563	0.00295	0	0	0	0	0	0	0	0	0.009181	0	0.012184	0.020493	0	0.016846	0	0	0	0	0.027501	0	0.008947	0	0	0	0	0	0.002894	0	0	0.012892	0	0	0	0.004507	0	0	0.018898	0	0	0.005305	0	0	0	0	0	0.012134	0
g__Citrobacter	0	0	0	0.954415	0	0	0	0.476779	0	0	0.231816	0	0.421561	0	0	1.08824	0	0	0	0	0	0	0	0	0	0	0	0	0	0.121088	0	0	0	0.199522	0.262736	0	0	0	0	0	0	0	0	0.790655	0.009831	0	0	0	0.071636
g__Roseburia	0.027813	17.9001	0.053874	1.82848	0.958502	0.379063	0.267271	7.14356	1.95142	5.50094	1.98995	0	2.88026	2.90376	0.004355	0	0	0.101535	8.42325	0.346908	0.79107	0.008259	0	19.5142	0.100673	2.34836	2.50201	0.505182	0.021705	3.20039	1.62681	2.84178	2.85187	10.8671	0	0.606953	0.076724	1.41443	0.274876	0.632513	1.04266	0.598191	0.107583	5.11981	0.259831	0.098071	0.021911	0.157738	3.37483
g__Atopobiaceae_unclassified	0.012979	0	0	0.029397	0	0.025963	0.006766	0	0.158179	0	0	0	0	0	0	0	0	0	0.004134	0	0.045296	0	0	0	0.013886	0	0	0	0	0	0.055579	0	0	0	0	0	0	0	0	0	0	0	0	0	0	0	0	0	0
g__Proteus	0	0	0	0	0	0	0	0	0	0	0	0	0	0	0	0.041553	0	0	0	0	0	0	0	0	0	0	0	0	0	0	0	0.012892	0	0	0.530761	0	0	0.01142	0	0	0	0	0.033974	0.074529	0	0	0.009586	0.006067	0.004776
g__Oxobacter	0.003708	0	0	0	0	0	0.057514	0	0	0	0	0	0	0	0	0	0	0	0	0	0	0	0	0	0.006943	0	0	0	0	0	0	0.003683	0	0	0	0	0	0	0	0	0	0	0	0	0	0	0	0	0
g__Nitrospira	0	0	0	0	0	0	0	0	0	0	0	0	0	0	0	0	0	0	0	0	0	0	0	0	0	0	0	0	0	0	0	0	0	0	0	0	0	0	0	0	0	0	0	0	0	0	0	0	0
g__Faecalicoccus	0	0	0	0	0	0	0	0	0	0	0	0	0	0	0	0	0	0	0	0	0	0	0	0	0	0	0	0	0	0	0	0	0	0	0	0	0	0	0	0	0	0.148553	0	0	0	0	0.012325	0.010617	0
g__Geobacter	0	0	0	0	0	0	0	0	0	0	0	0	0	0	0	0	0	0	0	0	0	0	0	0	0	0	0	0	0	0	0	0	0	0	0	0	0	0	0	0	0	0	0	0	0	0	0.002739	0	0
g__Eubacterium	0.122376	0	0	0.170501	0	0.01904	0.003383	0.003254	1.10403	0.102844	0	0	0.046299	0.009459	0	0	0	0	0	0.210099	0.184421	0	0.013421	0.013936	0.017357	0.004081	0.322783	0.163186	0.031833	0	0.030043	0.174964	0.098446	0.03612	0	0.15925	0.068385	0	0.290338	0.011014	1.57587	0.446985	0.032558	0.115034	0.129213	0.047503	0.068472	0.050052	0.711579
g__Leptotrichia	0	0	0	0	0.006718	0	0	0	0	0	0	0	0	0	0	0	0.005395	0	0	0	0.006471	0	0	0.005973	0.006943	0	0	0.01736	0	0	0	0	0	0	0	0	0	0	0	0	0	0	0	0	0	0	0	0	0
g__Hafnia-Obesumbacterium	0	0	0	0.037236	0	0	0	0	0	0	0	0	0	0	0	0.111182	0	0	0	0	0	0	0	0	0	0	0	0	0	0	0	0	0	0	0	0	0	0	0	0	0	0	0	0	0	0	0	0	0
g__Sporobacter	0.005563	0	0	0	0	0	0	0	0	0	0	0	0	0	0	0	0	0	0	0.017101	0	0	0	0	0	0	0	0	0	0	0	0	0	0	0	0	0	0	0	0	0	0	0	0	0	0	0	0	0
g__Ruminococcaceae_UCG-008	0.005563	0	0	0.011759	0	0	0	0	0	0	0	0	0	0	0	0	0	0	0	0	0	0	0	0	0	0	0	0	0	0	0	0	0	0	0	0	0	0	0	0	0	0	0	0	0	0	0	0	0
g__Chloroflexi_unclassified	0	0	0	0	0	0	0	0	0	0	0	0	0	0.003153	0	0	0.01079	0	0	0	0	0	0	0	0	0	0	0	0	0	0	0	0	0	0	0	0	0	0	0	0	0	0	0	0	0	0	0	0
g__Rhodococcus	0	0	0	0	0	0	0	0.009763	0	0	0	0	0	0	0	0	0	0	0	0	0	0	0	0	0	0	0	0	0	0	0	0	0.003076	0	0	0	0	0	0	0	0	0	0	0	0	0	0	0	0
g__Sneathia	0	0	0	0	0	0	0	0	0	0	0	0	0	0	0	0	0	0	0	0	0	0	0	0	0	0	0	0	0	0	0	0	0	0.00344	0	0.009014	0	0	0	0	0	0	0	0	0	0	0	0	0
g__Thiobacillus	0	0	0	0	0	0	0	0	0	0	0	0	0	0	0	0	0	0	0	0	0	0	0	0	0.005207	0	0	0	0	0	0	0	0	0.00688	0	0	0	0	0	0	0	0	0	0	0	0	0	0	0
g__Flavobacterium	0	0	0	0	0	0	0	0	0	0	0	0	0	0	0	0	0	0	0	0	0	0	0	0	0	0.004081	0	0	0	0.006131	0	0	0	0	0	0	0	0	0	0	0	0	0	0	0	0	0	0	0
g__Planctomycetales_unclassified	0	0	0	0	0	0	0	0	0	0	0	0	0	0	0	0	0	0	0	0	0.003235	0	0	0	0	0	0	0	0	0	0	0	0	0	0	0	0.006672	0	0	0	0	0	0	0	0	0	0	0	0
g__Gemmatimonadaceae_unclassified	0	0	0	0	0	0	0	0.004882	0	0	0	0	0	0	0	0	0.003597	0	0	0	0	0	0	0	0	0	0	0	0	0	0	0	0	0	0	0	0	0	0	0	0	0	0	0	0	0	0	0	0
g__NS9_marine_group_unclassified	0	0	0	0	0	0	0	0.004882	0	0	0	0	0	0	0	0	0	0	0	0	0.003235	0	0	0	0	0	0	0	0	0	0	0	0	0	0	0	0	0	0	0	0	0	0	0	0	0	0	0	0
g__Gemmatimonadetes_unclassified	0	0	0	0	0	0	0	0.003254	0	0	0	0	0	0	0	0	0	0	0	0	0	0	0	0	0	0	0	0	0	0	0	0	0	0	0	0	0.003336	0	0	0	0	0	0	0	0	0	0	0	0
g__OM190_unclassified	0	0	0	0	0	0	0	0	0	0	0	0	0	0.003153	0	0	0	0	0	0	0.003235	0	0	0	0	0	0	0	0	0	0	0	0	0	0	0	0	0	0	0	0	0	0	0	0	0	0	0	0
g__Acidobacteriales_unclassified	0	0	0	0	0	0	0	0	0	0	0	0	0	0.003153	0	0	0	0	0	0	0	0	0	0	0	0	0	0	0	0	0	0	0	0	0	0	0	0	0	0.003147	0	0	0	0	0	0	0	0	0
g__RsaHF231_unclassified	0	0	0	0	0	0	0	0	0	0	0	0	0	0	0	0	0	0	0	0	0	0	0	0	0	0	0	0	0	0	0	0	0	0	0	0	0	0	0	0	0	0	0	0	0	0	0	0	0
g__Longibaculum	0	0	0	0	0	0	0	0	0	0	0	0	0	0	0	0	0	0	0	0	0	0	0	0	0	0	0	0	0	0	0	0	0	0	0	0	0	0	0	0	0	0	0	0	0	0	0	0	0
g__KD4-96_unclassified	0	0	0	0	0	0	0	0	0	0	0	0	0	0	0	0	0	0	0	0	0	0	0	0	0	0	0	0	0	0	0	0	0	0	0	0	0	0	0	0	0	0	0	0	0	0	0	0	0
g__Lachnospiraceae_FCS020_group	0	0	0	0.17834	0	0.034618	0.015224	0	0.077476	0.016742	0	0	0	0.014188	0	0	0	0	0	0.014658	0.179568	0	0	0	0.005207	0.010201	0.062812	0	0	0.024524	0.027038	0	0.006153	0.02064	0	0.010517	0.021683	0	0	0	0	0.104783	0	0	0	0.068956	0	0	0.044573
g__Gracilibacter	0.014833	0	0	0.011759	0	0	0.016916	0	0	0	0	0	0.009747	0	0	0	0	0	0	0	0	0	0	0	0.149274	0	0	0	0	0	0	0.005525	0	0	0	0	0.003336	0	0	0	0	0	0	0	0	0	0	0	0
g__Bacteroidetes_vadinHA17_unclassified	0	0	0	0	0	0	0	0	0	0	0	0	0	0.003153	0	0	0	0	0	0	0	0	0	0	0	0	0	0	0	0	0	0	0	0	0	0	0	0	0	0	0	0	0	0	0	0	0	0	0
g__Curvibacter	0	0	0	0	0	0	0	0	0	0	0	0	0	0	0	0	0	0	0	0	0	0	0	0	0	0	0	0	0	0	0	0	0	0	0	0	0	0	0	0	0	0	0	0	0	0	0	0	0
g__Burkholderiales_unclassified	0	0	0	0	0	0	0	0	0	0	0	0	0	0	0	0	0	0	0.006201	0.004886	0	0	0	0	0	0	0	0	0	0	0	0	0	0	0.003527	0	0	0	0	0	0	0	0	0	0	0	0	0	0
g__Limnobacter	0	0	0	0	0	0	0	0	0	0	0	0	0	0.003153	0	0	0.005395	0	0	0	0	0	0	0	0	0	0	0	0	0.004598	0	0	0	0	0	0	0	0	0	0	0	0	0	0	0	0	0	0	0
g__Anaerofilum	0.02225	0	0	0	0	0	0.008458	0	0.019369	0	0	0	0	0	0	0	0	0	0	0.009772	0.009706	0	0	0	0	0	0	0	0	0	0.003004	0	0	0	0	0	0	0	0.010308	0	0	0.003979	0	0	0	0	0	0	0.004776
g__Actinobacillus	0	0	0	0	0	0	0	0	0	0	0	0	0	0	0	0	0	0	0	0	0	0	0	0	0	0	0	0	0	0	0.003004	0	0	0	0	0	0	0	0	0	0	0	0	0	0	0	0.006847	0	0.004776
g__Dechloromonas	0	0	0	0	0	0	0	0.014645	0.00807	0	0	0	0	0	0.005807	0	0	0	0	0	0.006471	0.00413	0	0	0	0.012242	0	0	0	0	0	0	0	0	0	0	0	0	0	0	0	0.002653	0	0.008101	0	0	0.017803	0.006067	0
g__Staphylococcus	0	0	0	0	0	0	0	0	0	0	0	0	0	0	0	0	0	0	0	0	0	0	0	0	0	0	0	0	0	0	0	0	0	0	0	0	0	0	0	0	0	0	0	0	0.002809	0	0	0	0
g__Catabacter	0.011125	0	0	0	0	0	0	0	0	0	0	0	0	0	0	0	0	0	0	0	0.004853	0	0	0	0	0	0	0	0	0	0	0	0	0	0	0	0	0	0	0	0	0.010611	0	0	0	0	0	0.012134	0
g__Victivallis	0	0	0	0	0	0	0.011841	0	0	0	0	0	0.029241	0	0	0	0	0	0	0	0	0	0	0	0	0	0	0	0	0	0.006009	0	0	0	0	0	0	0	0	0	0	0	0	0	0	0	0	0	0
g__Pseudocitrobacter	0	0	0	0	0	0	0	0	0	0	0	0	0	0	0	0	0	0	0	0.019544	0	0	0	0	0	0	0	0	0	0.026057	0	0	0	0	0.081113	0	0	0	0	0	0	0	0	0	0	0	0	0	0
g__Mailhella	0	0	0	0	0	0	0	0	0.037124	0	0	0	0.004874	0	0	0	0	0	0	0	0	0	0	0	0	0	0	0	0	0	0.079613	0	0	0	0	0	0	0	0	0	0	0	0	0	0	0	0	0	0
g__Oribacterium	0	0	0	0	0	0.005193	0	0	0	0	0	0	0	0	0.00871	0	0	0	0	0	0.006471	0	0	0	0	0	0	0.005208	0	0	0	0	0.006153	0	0	0	0	0	0	0	0	0	0.042467	0	0	0	0.046561	0	0
g__Intestinibacter	0	0.120956	0.008736	0.033316	0	0	0.020299	0	0	0	0.006886	0	0.129149	0.132419	0.00871	0	0	0	0	0.026873	0	0.057813	0	0	0.020829	0	0	0	0	0.006131	0.009013	0	0.004615	0.135881	0	0	0	0	0.015462	0	0.005094	0	0	0.108553	0.008427	0	0	0.022751	0.02547
g__Holdemanella	0	0	0	0	0	0	0	0	0	0.303748	0	0	0.197378	0	0	0	0	0	0.008268	0.698703	0	0	0	0	0.095466	0.481505	0.314059	0	0	0	0.025536	0.055252	0	0	0	0.26141	0	0	3.03395	0.747372	0.635104	0	0	0	0.004213	0	0	0.006067	0
g__Eubacterium]_coprostanoligenes_group	7.77646	0	2.10108	6.17332	0.004479	0.003462	9.52027	0.550005	2.60996	0.239172	0.158369	0.016071	7.25425	2.6736	0.034839	0.003369	0.336301	0	0.183968	2.23292	3.37135	0	0	0.266773	4.95209	0.438659	0.139582	0	0.270583	0.366328	2.21865	1.63177	0.009229	2.1139	0	1.76377	4.23318	0	10.0605	1.30594	4.45931	2.52275	0.02548	0.019442	0.015449	0.02605	0.039714	1.06322	1.42634
g__Ruminococcaceae_UCG-007	0	0	0	0.007839	0	0	0	0	0	0	0	0	0	0	0	0	0	0	0	0.007329	0	0	0	0	0.005207	0	0	0	0	0	0.007511	0	0	0	0	0	0	0	0	0	0	0	0	0	0	0	0	0	0
g__Ramlibacter	0	0.00295	0.00728	0	0	0	0	0	0	0	0	0	0.004874	0	0.004355	0.002246	0	0	0	0	0	0	0	0	0	0	0	0	0	0	0	0	0	0	0	0	0	0	0.010308	0	0	0	0.002831	0	0	0	0.065733	0.00455	0
g__Proteobacteria_unclassified	0	0	0.004368	0	0	0	0	0	0	0.040659	0	0	0	0	0	0	0	0	0	0	0	0	0	0	0	0	0	0	0	0	0	0	0	0.03784	0.00529	0	0.010008	0	0	0	0	0	0	0	0	0	0	0	0
g__Senegalimassilia	0.713862	0	0	0	0	0	0.218215	0.084616	0	0	0	0	0	0	0	0	0	0	0	0	0	0	0	0	0.263834	0.153021	0	0	0	0	0	0	0.152284	0	0	0.055587	0	0	0	0	0	1.61817	0	0	0	0	0.004108	0	0
g__Gilliamella	0	0	0	0	0	0	0	0	0	0	0	0	0	0	0	0	0	0	0	0	0	0	0	0	0	0	0	0	0	0	0	0	0	0	0	0	0	0	0	0	0	0	0	0	0	0	0	0	0
g__Phyllobacterium	0	0	0	0	0	0	0	0	0	0	0	0	0	0	0	0	0	0	0	0	0	0	0	0	0	0	0	0	0	0	0	0	0	0	0	0	0	0	0	0	0	0	0	0	0	0	0	0	0
g__Rhodopseudomonas	0	0	0	0	0	0	0	0	0	0	0	0	0	0	0	0	0	0	0	0	0	0	0	0	0	0	0	0	0	0	0	0	0	0	0	0	0	0	0	0	0	0	0	0	0	0	0	0	0
g__Actinomycetaceae_unclassified	0	0	0	0	0	0	0	0	0	0	0	0	0	0	0	0	0	0	0	0	0	0	0	0	0	0	0	0	0	0	0	0	0	0	0	0	0	0	0	0	0	0	0	0	0	0	0	0	0
g__C10-SB1A_unclassified	0	0	0	0	0	0	0	0	0	0	0	0	0	0	0	0	0	0	0	0	0	0	0	0	0	0	0	0	0	0	0	0	0	0	0	0	0	0	0	0	0	0	0	0	0	0	0	0	0
g__Halothiobacillaceae_unclassified	0	0	0	0	0	0	0	0	0	0	0	0	0	0	0	0	0	0	0	0	0	0	0	0	0	0	0	0	0	0	0	0	0	0	0	0	0	0	0	0	0	0	0	0	0	0	0	0	0
g__Propionibacterium	0	0	0	0	0	0	0	0	0	0	0	0	0	0	0	0	0	0	0	0	0	0	0	0	0	0	0	0	0	0	0	0	0	0	0	0	0	0	0	0	0	0.002653	0	0	0	0	0	0	0
g__Arcobacter	0	0	0	0	0	0	0	0	0	0	0	0	0	0	0	0	0	0	0	0	0	0	0	0	0	0	0	0	0	0	0	0	0	0	0	0	0	0	0	0	0	0	0	0	0	0	0	0	0
g__Rhizobiales_unclassified	0	0	0	0	0	0	0	0	0	0	0	0	0	0	0	0	0	0	0	0	0	0	0	0	0	0	0	0	0	0	0	0	0	0	0	0	0	0	0	0	0	0	0	0	0	0.036777	0	0	0
g__Methylibium	0	0	0	0	0	0	0	0	0	0	0	0	0	0	0	0	0	0	0	0	0	0	0	0	0	0	0	0	0	0	0	0	0	0	0	0	0	0	0	0	0	0	0	0	0	0	0	0	0
g__S5-A14a	0	0	0	0	0	0	0	0	0	0	0	0	0	0	0	0	0	0	0	0	0	0	0	0	0	0	0	0	0	0	0	0	0	0	0	0	0	0	0	0	0	0	0	0	0	0	0	0	0
g__DTU089	0.050063	0	0	0	0.006718	0	0.013533	0.006509	0	0	0	0	0.048735	0	0	0	0.007194	0	0	0	0	0	0	0	0.010414	0	0	0	0	0	0	0.003683	0	0	0	0.003005	0.023351	0	0	0	0.032265	0.076929	0	0	0	0	0	0.007584	0
g__Sphingobium	0	0	0	0	0	0	0	0	0	0	0	0	0	0	0	0.002246	0	0	0	0	0	0	0	0	0	0	0	0	0	0	0	0	0	0	0	0	0	0	0	0	0	0	0	0.004861	0	0	0.002739	0	0
g__Terrisporobacter	0.005563	0	0	0	0	0	0	0.013018	0	0	0	0	0	0	0.004355	0	0	0	0	0.014658	0.033972	0	0	0.021899	0	0	0	0	0	0	0	0	0	0	0	0	0	0.027734	0	0	0	0.050402	1.62224	0	0	0	0.854525	0	0
g__Oscillospira	0.048209	0	0	0	0	0	0.021991	0	0.011299	0	0	0	0.029241	0	0	0	0	0	0	0	0	0	0	0	0.008679	0.004081	0.006979	0	0	0	0.015021	0.005525	0	0	0	0	0	0	0	0	0	0.007958	0	0	0	0	0	0	0
g__SC-I-84_unclassified	0	0	0	0	0	0	0	0	0	0	0	0	0	0	0	0	0	0	0	0	0.003235	0	0	0	0.005207	0	0	0	0	0	0	0	0	0	0	0	0	0	0	0	0	0	0	0	0	0	0	0	0
g__Ellin6067	0	0	0	0.007839	0	0	0	0	0	0	0	0	0	0	0	0	0	0	0	0	0	0	0	0	0	0	0	0	0	0	0	0	0	0	0	0	0	0	0	0	0	0	0	0	0	0	0	0	0
g__Allorhizobium-Neorhizobium-Pararhizobium-Rhizobium	0	0	0	0	0	0	0	0	0	0	0	0	0	0	0	0	0	0	0	0	0	0	0	0	0	0	0.005234	0	0	0	0	0	0	0	0	0	0	0	0	0	0	0	0	0	0	0	0	0	0.003184
g__Chitinophagales_unclassified	0	0	0	0	0	0	0	0	0	0	0	0	0	0	0	0	0.008992	0	0	0	0.003235	0	0	0	0	0.004081	0	0	0	0	0	0	0	0	0	0	0	0	0	0	0	0	0	0	0	0	0	0	0
g__Faecalimonas	0	0	0	0	0	0	0	0	0	0	0	0	0	0	0	0	0	0	0	0	0	0	0	0	0	0	0	0	0	0	0	0	0	0	1.43887	0	0	0	0	0	0	0	0	0.129616	0	0	0	0	0
g__Negativicoccus	0	0	0	0	0	0	0	0	0	0	0	0	0	0	0	0.032569	0	0	0	0	0	0	0	0	0	0	0	0	0	0	0	0	0	0	0	0	0	0	0	0	0	0	0	0	0	0	0	0	0
g__CAG-56	0	0	0	0.199898	0	0	0.091346	0	1.58018	0	0	0	0.087724	0.020493	0	0	0	0	0.299723	0.100164	0.331635	0	0	0	0.036451	0.059168	0.083749	0	0	0.032188	0.015021	0	0.012306	0.043	0	0.016526	0	0	0.099643	0	0	0	0	0	0.832865	0	0.006847	0.006067	0.57786
g__Megasphaera	0.020396	0	4.48463	0.007839	0	0.849863	0	0	0	0.184162	0	13.8587	0.380135	0	0	0.569388	0	0.157555	0	0	0	0	0	0.113478	0.3593	1.43635	0	4.14562	0.070901	0.021459	1.33089	0.753264	0	0	0	0	0	0	0	0.325697	0	0	0	0	0	0	0.052038	0.00455	0.370913
g__Christensenellaceae_R-7_group	5.08789	0	0	4.78188	0.011197	0.003462	2.34624	1.41244	1.6399	1.99708	0.064266	0	0.053609	1.69622	0	0.004492	0.007194	0	0	0.999194	0.753862	0	0	0	1.19593	0	0	0	0.004341	0.022991	0.645917	0.348086	0.04307	2.0709	0	0.045071	0.016679	0	1.10294	0.086538	0	1.19373	0.004247	0	0	0	0	0.01365	0.022287
g__Campylobacter	0	0	0	0	0	0	0	0	0.006456	0	0	0	0	0.014188	0	0.002246	0.008992	0	0	0	0	0	0	0	0	0	0	0.003472	0.005788	0	0	0	0	0.00516	0	0	0	0.006526	0	0	0	0	0	0	0	0	0	0	0
g__Candidatus_Arthromitus	0	0	0	0	0	0	0	0	0	0	0	0	0	0	0	0	0	0	0	0	0	0	0	0	0	0	0	0	0	0	0	0.01105	0	0	0.007053	0	0	0.006526	0	0	0	0	0	0	0	0	0	0	0
g__Piscinibacter	0	0	0	0	0	0	0	0	0	0	0	0	0	0	0	0	0	0	0	0	0	0	0	0	0	0	0	0	0	0	0	0	0	0	0	0	0	0	0	0	0	0	0	0	0	0	0	0	0
g__Parvimonas	0	0.013276	0.004368	0	0	0	0	0.013018	0	0	0	0	0	0	0.005807	0	0	0.008753	0	0	0.004853	0	0	0	0	0	0	0	0	0	0	0.003683	0	0	0	0	0	0.003263	0	0	0	0	0.018402	0	0	0	0.006847	0	0
g__Kluyvera	0	0	0	0	0	0	0	0.0179	0	0	0	0	0	0	0	0	0	0	0	0	0	0	0	0	0	0	0	0	0	0.053646	0	0	0	0	0.082876	0	0	0	0	0	0	0	0	0	0	0	0	0	0
g__Cryptobacterium	0	0	0.00728	0	0	0	0	0	0	0	0	0	0	0	0	0	0	0	0	0	0	0	0	0	0	0	0	0	0	0	0	0	0	0	0	0	0	0	0	0	0	0	0	0	0	0	0.002739	0	0
g__Lautropia	0	0	0	0	0	0	0	0	0	0	0	0	0	0	0	0	0	0	0	0	0	0	0	0	0	0	0	0.005208	0	0	0	0	0.004615	0	0	0	0	0	0	0	0	0	0	0	0	0	0	0	0
g__Ruminococcus_2	3.58229	0.014751	9.99723	3.05531	0.873402	0.259632	0.414439	2.35135	0.718263	7.16558	0.65643	0	1.24762	0.212816	0.039194	0.005615	0.017984	0	0.307991	0.464173	0.347812	0	0	0.70874	1.5778	0.426417	0.2338	0	0.706121	0.982496	0.102145	0	0.009229	4.8298	0	1.47682	0.76057	0	24.5928	0.036189	1.71682	0.36873	0.002831	0.009721	0.410112	2.04263	0.019172	0	0.00796
g__Parascardovia	0	0	0	0	0	0	0	0	0	0	0	0	0	0	0	0	0	0	0	0	0	0	0	0	0	0	0	0	0	0	0	0	0	0	0	0	0	0	0	0	0	0	0	0	0	0	0	0	0
g__Mollicutes_RF39_unclassified	0.359712	0	0	0.035276	0	0	0.043981	1.09838	0.090388	0	0	0	0	0.162371	0	0	0	0	0	0.131923	0.119712	0	0	0	0.128445	0	0	0	0	0	0.010515	0.016576	0	0	0	0	0	0	0	0	0	0	0	0	0	0	0	0	0
g__Raoultella	0	0	0	0	0	0	0	0	0	0	0.050495	0	0	3.74714	0	0.130274	0	0	0	0	0	0	0	0	0	0	0.045364	0	0	0	0	0	0	0	0	0	0	0	0	0	0	0	0.113245	0.035644	0	0	0	0	0
g__Veillonella	0	0.156358	0	0	0.154525	0.062312	0.015224	0.092752	0.025825	0	0.548555	0.126783	0.07554	0.026799	0.014516	0.324562	0.230195	0.379882	0.006201	0	0.019413	0.03923	0	0.51961	0.019093	0.024483	0.010469	0.012152	1.14889	0.373992	0.106651	0.020259	0.221504	0.067081	5.9477	0.010517	0.018347	0.145195	0.015462	0.014161	0	0	0.424671	0.549246	0.01264	0	0.119141	0.012134	0.908975
g__Eubacterium]_fissicatena_group	0	0	0.008736	0.007839	0	0	0	0	0	0	0	0	0	0	0	0	0	0.012254	0	0	0	0.020648	0	0.053753	0	0	0	0	0.021705	0	0	0	0	0	0	0	0	0	0	0	0	0.019895	0	0.204144	0	0	0	0	0.017511
g__Anaerotaenia	0	0	0	0	0	0	0	0	0	0	0	0	0	0	0	0	0	0	0	0	0	0	0	0	0	0	0	0	0	0	0	0	0	0	0	0	0	0	0	0	0	0	0	0	0	0	0	0	0
g__Prevotellaceae_Ga6A1_group	0	0	0	0	0	0	0	0	0	0	0	0	0	0	0	0	0	0	0	0	0	0	0	0	0	0	0	0	0	0	0	0	0	0	0	0	0	0	0	0	0	0	0	0	0	0	0	0	0
g__ZOR0006	0	0	0	0	0	0	0	0	0	0	0	0	0	0	0	0	0	0	0	0	0	0	0	0	0	0	0	0	0	0	0	0	0	0	0	0	0	0	0	0	0	0	0	0	0	0	0	0	0
g__Acetobacter	0	0	0	0	0	0	0	0	0	0	0	0	0	0	0	0	0	0	0	0	0	0	0	0	0	0	0	0	0	0	0	0	0	0	0	0	0	0	0	0	0	0	0	0	0	0	0	0	0
g__Fusimonas	0	0	0	0	0	0	0	0	0	0	0	0	0	0	0	0	0	0	0	0	0	0	0	0	0	0	0	0	0	0	0	0	0	0	0	0	0	0	0	0	0	0	0	0	0	0	0	0	0
g__MND1	0	0	0	0	0	0	0	0	0	0	0	0	0	0	0	0	0	0	0	0	0	0	0	0	0	0	0	0	0	0	0	0	0	0	0	0	0	0	0	0	0	0	0	0	0	0	0	0	0
g__Achromobacter	0	0	0	0	0	0	0	0	0	0	0	0	0	0	0	0	0	0	0	0	0	0	0	0	0	0	0	0	0	0	0	0	0	0	0	0	0	0	0	0	0	0	0	0	0	0	0	0	0
g__Treponema_2	0	0	0	0	0	0	0	0	0	0	0	0	0	0	0	0	0	0	0	0	0	0	0	0	0	0	0	0	0	0	0	0	0	0	0	0	0	0	0	0	0	0	0	0	0	0	0	0	0
g__Acidaminobacter	0	0	0	0	0	0	0	0	0	0	0	0	0	0	0	0	0	0	0	0	0	0	0	0	0	0	0	0	0	0	0	0	0	0	0	0	0	0	0	0	0	0	0	0	0	0	0	0	0
g__Lachnospiraceae_UCG-003	0	0	0	0	0	0	0	0	0.004842	0	0.011476	0	0	0.308978	0	0	0	0	0	0	0.236189	0	0	0	0	0	0	0	0	0	0.033047	0	0	0.282083	0	0	0	0	0	0	0	0	0	0	0	0	0	0	0
g__Anaerovorax	0.074167	0	0	0	0	0	0.040598	0.016272	0	0	0	0	0	0	0	0	0	0	0	0	0	0	0	0	0.006943	0	0	0	0	0	0.007511	0.003683	0	0	0	0	0	0	0	0	0	0	0	0	0	0	0	0	0.003184
g__Eubacteriaceae_unclassified	0	0	0	0	0	0	0	0	0	0	0	0	0	0	0	0	0	0	0.134359	0	0	0	0	0.173203	0	0.069369	0	0	0	0	0	0.16023	0	0	0	0	0	0	0	0	0	0	0	0	0	0	0	0	0
g__Massilioclostridium	0	0.004425	0	0	0	0	0	0	0	0	0	0	0	0	0	0	0	0	0	0	0	0	0	0	0	0	0	0	0	0	0	0	0	0	0	0	0	0	0	0	0	0.003979	0	0	0	0	0	0	0.003184
g__Desulfovibrio	0.448713	0	1.6002	0.895622	0.006718	0	0.566682	0.987731	0.127512	1.65267	0	0.037499	0.462986	0.354694	0.030484	0	0.005395	0	0	0.488603	0.118094	0	0	0	0.491217	0.450901	0.005234	0.005208	0.013023	0	0.411584	0.698013	0	0.658766	0	0.003005	0.030023	0	0.410596	0	0.032265	0.009285	0.014156	0.012962	0.011236	0.013791	0.02328	0.089486	0.014327
g__Mediterraneibacter	0	0	0	0	0	0	0	0	0	0.021525	0	0	0.014621	0	0	0	0	0	0	0	0.011324	0	0	0	0	0.018362	0	0	0	0	0	0	0	0	0	0	0	0.019577	0	0	0	0.022548	0	0	0	0	0	0.006067	0.011143
g__UBA1819	0.092709	0.060478	0.877998	0.056834	0.053748	0	0.025374	0.055326	0.041966	0.062185	0.045904	0.025	0.236366	0.015764	0.002903	0	0.316518	0.010504	0.006201	0.056189	0.016177	0.262223	0.004474	0.045789	0.034715	0.020403	0.015703	0.015624	0	0.010729	0.031545	0.007367	0	0.02064	0.091693	0	0.193478	0	0.132284	0.06923	0.015283	0.047749	0.002831	0.066428	0.073034	0.036777	0.080796	0.084936	0.089146
g__Escherichia	0	0	0	0	0	0	0	0	0	0	0	0	0	0.047293	0	0	0	0	0	0	0	0	0	0	0	0	0	0	0	0	0	0	0	0	0	0	0	0	0	0	0	0.017243	0	0	0	0	0	0	0
g__Steroidobacteraceae_unclassified	0	0	0	0	0	0	0	0	0	0	0	0	0	0	0	0	0	0	0	0	0	0	0	0	0.005207	0	0	0	0	0	0	0	0	0	0	0	0	0	0	0	0	0	0	0	0	0	0	0	0
g__Ruminococcaceae_UCG-014	0.029667	0	0	5.89503	0	0	1.57318	3.44323	0.245339	3.89132	0	0	0	0.674706	0.002903	0.037061	0	0	0	0.706032	1.57729	0	0.007456	0.011945	12.086	0	0.029661	0.00868	0	0	0.174247	0.43833	0	0.120401	0	0	0.005004	0.013051	0	0	0.022076	0.005305	0	0.017822	0.009831	0	0.015064	0.003033	0
g__Anaerosporobacter	0	0	0	0	0	0	0	0	0.03551	0	0	0	0	0	0	0	0	0	0	0	0.012942	0	0	0	0	0	0	0.032984	0	0	0	0	0	0	0	0	0	0.429059	0	0	0	0	0	0	0	0	0	0	0
g__Sphingosinicella	0	0	0	0	0	0	0	0	0	0	0	0	0	0	0	0.004492	0	0	0.004134	0	0	0.008259	0	0	0	0	0	0	0	0	0	0	0	0	0	0	0	0.004894	0	0	0	0	0	0	0	0	0.038344	0	0
g__CAG-352	0	0	0	0	0	0	0	0	0.163022	0	0	0	0	0.721999	0	0	0	0	0.183968	0	0.119712	0	0	0	0	0	0	0	0	0	0	0	0	0	0	0.004507	0	0	0	0	0	0	0	0	0	0	0	0	0
g__Candidatus_Stoquefichus	0	0	0.029121	0	0	0.003462	0	0	0	0	0	0	0	0	0	0	0	0	0	0	0	0	0	0	0	0	0	0	0	0	0	0	0	0	0	0	0	0	0	0	0	0	0.046714	0	0	0.013791	0	0	0
g__Allobaculum	0	0	0	0	0	0	0	0	0	0	0	0	0	0	0	0	0.007194	0	0	0	0	0	0	0	0.003471	0	0	0	0	0	0	0	0	0	0	0	0	0	0	0	0	0	0	0	0	0	0	0	0
g__Ruminococcaceae_unclassified	1.27383	0	0.002912	0.190099	0	0	1.15874	0.081362	0.368009	0.110019	0	0	0.148643	0.055175	0	0	0.095315	0	0	0.302934	0.126183	0	0	0.021899	0.713393	0.153021	0.005234	0	0.004341	0.056712	0.546776	0.099453	0.004615	0.108361	0	0.03155	0.203486	0.004894	0.230209	0.144754	0.084907	0.258641	0	0	0	0.007662	0	0.075836	0.020695
g__Pseudobutyrivibrio	0	0	0	0	0	0	0	0	0	0	0	0	0	0	0	0	0	0	0	0.007329	0	0	0	0	0	0	0	0	0.002894	0	0	0	0	0	0	0	0	0	0	0	0	0	0	0	0	0	0	0	0
g__Alloscardovia	0	0	0	0	0	0	0	0	0	0	0	0	0	0	0	0	0	0.008753	0	0	0	0	0	0	0	0	0	0	0	0	0	0	0	0	0	0	0	0	0	0	0	0.002653	0	0	0	0	0	0	0
g__Clostridia_unclassified	0.003708	0	0	0.054874	0	0	0.003383	0	0.037124	0	0	0	0.019494	0	0	0	0	0	0.084749	0.009772	0	0.057813	0	0.109496	0	0	0	0	0	0.033721	0	0	0	0	0	0	0	0	0.067001	0.13374	0	0	0.007078	0	0.015449	0	0	0.048535	0
g__Aeromonas	0.009271	0	0	0	0	0	0	0	0	0	0	0	0	0	0	0	0	0	0	0	0	0	0	0	0	0	0	0	0	0	0	0	0	0.086001	0	0	0	0	0	0	0	0	0	0	0	0	0	0	0
g__Thermoanaerobacterales_unclassified	0	0	0	0	0	0	0	0	0	0	0	0	0	0	0	0	0	0	0	0	0	0	0	0	0.008679	0	0	0	0	0	0	0	0	0	0	0	0	0	0.046385	0	0	0	0	0	0	0	0	0	0
g__Massilia	0	0	0	0	0	0	0	0	0	0	0	0	0	0	0	0	0	0	0	0	0	0	0	0	0	0	0	0	0	0	0	0	0	0	0	0	0	0	0	0	0	0	0.004247	0	0	0	0	0	0
g__Clostridium_sensu_stricto_13	0	0.190285	0	0	0	0	0	0	0	0	0	0	0	0	0	0	0	0	0	0	0	0	0	0	0	0	0	0	0	0	0	0	0	0	0	0	0	0	0	0	0	0	0	0	0	0	0	0	0
g__Enterobacterales_unclassified	0	0	0	0	0	0	0	0	0	0	0	0	0	0	0	0	0	0	0	0	0	0	0	0	0	0	0	0	0	0	0	0	0	0	0.114616	0	0	0	0	0	0	0	0	0	0	0	0	0	0
g__Epulopiscium	0	0	0	0	0	0	0	0	0	0	0	0	0.056046	0	0	0	0	0	0	0	0	0	0	0	0	0	0	0	0	0	0	0	0	0	0	0	0	0	0	0	0	0	0	0	0	0	0	0	0
g__Leclercia	0	0	0	0	0	0	0	0	0	0	0	0	0	0	0	0	0	0	0	0	0	0	0	0	0	0	0	0	0	0	0	0	0	0	0.054663	0	0	0	0	0	0	0	0	0	0	0	0	0	0
g__Caloranaerobacter	0	0	0	0	0	0	0.028757	0	0	0	0	0	0	0	0	0	0	0	0	0	0	0	0	0	0	0	0	0	0	0	0	0	0	0	0	0	0	0	0	0	0	0	0	0	0	0	0	0	0
g__Falcatimonas	0	0	0	0	0	0	0	0	0.012913	0	0	0	0	0	0	0	0	0	0	0	0	0	0	0	0	0	0	0	0	0	0	0	0	0	0	0	0	0	0	0	0	0	0	0	0	0	0	0	0
g__Clostridium_sensu_stricto_2	0	0	0	0	0	0	0	0	0	0	0	0	0	0	0	0	0	0	0	0	0	0	0	0	0	0	0	0	0	0	0	0	0	0	0.012343	0	0	0	0	0	0	0	0	0	0	0	0	0	0
g__Cupriavidus	0	0	0	0	0	0	0	0	0	0	0	0	0	0	0	0	0	0	0	0	0	0	0	0	0	0	0	0	0	0	0	0	0	0	0.01058	0	0	0	0	0	0	0	0	0	0	0	0	0	0
g__Paenibacillus	0	0	0	0	0	0	0	0	0	0	0	0	0	0	0	0	0	0	0	0	0	0	0	0	0	0	0	0	0	0	0	0	0	0	0	0	0.010008	0	0	0	0	0	0	0	0	0	0	0	0
g__Puniceicoccaceae_unclassified	0	0	0	0	0	0	0	0	0	0	0	0	0	0	0	0	0	0	0	0	0	0	0	0	0.008679	0	0	0	0	0	0	0	0	0	0	0	0	0	0	0	0	0	0	0	0	0	0	0	0
g__Ochrobactrum	0	0	0	0	0	0	0	0	0.00807	0	0	0	0	0	0	0	0	0	0	0	0	0	0	0	0	0	0	0	0	0	0	0	0	0	0	0	0	0	0	0	0	0	0	0	0	0	0	0	0
g__Paludicola	0	0	0	0	0	0	0	0	0	0	0	0	0.00731	0	0	0	0	0	0	0	0	0	0	0	0	0	0	0	0	0	0	0	0	0	0	0	0	0	0	0	0	0	0	0	0	0	0	0	0
g__Obscuribacterales_unclassified	0	0	0	0	0	0	0	0	0	0	0	0	0	0	0	0	0.007194	0	0	0	0	0	0	0	0	0	0	0	0	0	0	0	0	0	0	0	0	0	0	0	0	0	0	0	0	0	0	0	0
g__Anaeromyxobacter	0	0	0	0	0	0	0	0.006509	0	0	0	0	0	0	0	0	0	0	0	0	0	0	0	0	0	0	0	0	0	0	0	0	0	0	0	0	0	0	0	0	0	0	0	0	0	0	0	0	0
g__Hydrogenispora	0	0	0	0	0	0	0	0.006509	0	0	0	0	0	0	0	0	0	0	0	0	0	0	0	0	0	0	0	0	0	0	0	0	0	0	0	0	0	0	0	0	0	0	0	0	0	0	0	0	0
g__Sh765B-TzT-35	0	0	0	0	0	0	0	0.006509	0	0	0	0	0	0	0	0	0	0	0	0	0	0	0	0	0	0	0	0	0	0	0	0	0	0	0	0	0	0	0	0	0	0	0	0	0	0	0	0	0
g__Tepidimonas	0	0	0	0	0	0	0	0.006509	0	0	0	0	0	0	0	0	0	0	0	0	0	0	0	0	0	0	0	0	0	0	0	0	0	0	0	0	0	0	0	0	0	0	0	0	0	0	0	0	0
g__Aliivibrio	0	0	0	0	0	0	0	0	0	0	0	0	0	0	0	0	0	0	0	0	0.006471	0	0	0	0	0	0	0	0	0	0	0	0	0	0	0	0	0	0	0	0	0	0	0	0	0	0	0	0
g__Micromonosporaceae_unclassified	0	0	0	0	0	0	0	0	0	0	0	0	0	0	0	0	0	0	0	0	0.006471	0	0	0	0	0	0	0	0	0	0	0	0	0	0	0	0	0	0	0	0	0	0	0	0	0	0	0	0
g__Phaselicystis	0	0	0	0	0	0	0	0	0	0	0	0	0	0	0	0	0	0	0	0	0.006471	0	0	0	0	0	0	0	0	0	0	0	0	0	0	0	0	0	0	0	0	0	0	0	0	0	0	0	0
g__Anaeromassilibacillus	0	0	0	0	0	0	0	0	0	0	0	0	0	0.006306	0	0	0	0	0	0	0	0	0	0	0	0	0	0	0	0	0	0	0	0	0	0	0	0	0	0	0	0	0	0	0	0	0	0	0
g__Luteitalea	0	0	0	0.005879	0	0	0	0	0	0	0	0	0	0	0	0	0	0	0	0	0	0	0	0	0	0	0	0	0	0	0	0	0	0	0	0	0	0	0	0	0	0	0	0	0	0	0	0	0
g__Rickettsiella	0	0	0	0	0	0	0	0	0	0	0	0	0	0	0	0	0.005395	0	0	0	0	0	0	0	0	0	0	0	0	0	0	0	0	0	0	0	0	0	0	0	0	0	0	0	0	0	0	0	0
g__Succiniclasticum	0	0	0	0	0	0	0	0	0	0	0	0	0	0	0	0	0	0	0	0	0	0	0	0	0	0	0.005234	0	0	0	0	0	0	0	0	0	0	0	0	0	0	0	0	0	0	0	0	0	0
g__Saccharofermentans	0	0	0	0	0	0	0	0	0	0	0	0	0	0	0	0	0	0	0	0	0	0	0	0	0.005207	0	0	0	0	0	0	0	0	0	0	0	0	0	0	0	0	0	0	0	0	0	0	0	0
g__Mageeibacillus	0	0	0	0	0	0	0.005075	0	0	0	0	0	0	0	0	0	0	0	0	0	0	0	0	0	0	0	0	0	0	0	0	0	0	0	0	0	0	0	0	0	0	0	0	0	0	0	0	0	0
g__Hydrotalea	0	0	0	0	0	0	0	0	0	0	0	0	0	0	0	0	0	0	0	0	0	0	0	0	0	0	0	0	0	0	0	0	0	0	0	0	0.005004	0	0	0	0	0	0	0	0	0	0	0	0
g__Deltaproteobacteria_unclassified	0	0	0	0	0	0	0	0.004882	0	0	0	0	0	0	0	0	0	0	0	0	0	0	0	0	0	0	0	0	0	0	0	0	0	0	0	0	0	0	0	0	0	0	0	0	0	0	0	0	0
g__Renibacterium	0	0	0	0	0	0	0	0.004882	0	0	0	0	0	0	0	0	0	0	0	0	0	0	0	0	0	0	0	0	0	0	0	0	0	0	0	0	0	0	0	0	0	0	0	0	0	0	0	0	0
g__Haliscomenobacter	0	0	0	0	0	0	0	0	0	0	0	0	0	0	0	0	0	0	0	0	0.004853	0	0	0	0	0	0	0	0	0	0	0	0	0	0	0	0	0	0	0	0	0	0	0	0	0	0	0	0
g__Pajaroellobacter	0	0	0	0	0	0	0	0	0	0	0	0	0	0	0	0	0	0	0	0	0.004853	0	0	0	0	0	0	0	0	0	0	0	0	0	0	0	0	0	0	0	0	0	0	0	0	0	0	0	0
g__Sporacetigenium	0	0	0	0	0	0	0	0	0	0	0	0	0	0	0	0	0	0	0	0	0.004853	0	0	0	0	0	0	0	0	0	0	0	0	0	0	0	0	0	0	0	0	0	0	0	0	0	0	0	0
g__ADurb.Bin063-1	0	0	0	0	0	0	0	0	0.004842	0	0	0	0	0	0	0	0	0	0	0	0	0	0	0	0	0	0	0	0	0	0	0	0	0	0	0	0	0	0	0	0	0	0	0	0	0	0	0	0
g__Gaiella	0	0	0	0	0	0	0	0	0.004842	0	0	0	0	0	0	0	0	0	0	0	0	0	0	0	0	0	0	0	0	0	0	0	0	0	0	0	0	0	0	0	0	0	0	0	0	0	0	0	0
g__Subgroup_18_unclassified	0	0	0	0	0	0	0	0	0.004842	0	0	0	0	0	0	0	0	0	0	0	0	0	0	0	0	0	0	0	0	0	0	0	0	0	0	0	0	0	0	0	0	0	0	0	0	0	0	0	0
g__Sulfurifustis	0	0	0	0	0	0	0	0	0	0	0	0	0	0.004729	0	0	0	0	0	0	0	0	0	0	0	0	0	0	0	0	0	0	0	0	0	0	0	0	0	0	0	0	0	0	0	0	0	0	0
g__Pelospora	0	0	0	0	0	0	0	0	0	0	0	0	0	0	0	0	0	0	0	0	0	0	0	0	0	0	0	0	0	0	0.004506	0	0	0	0	0	0	0	0	0	0	0	0	0	0	0	0	0	0
g__Gracilibacteria_unclassified	0	0	0	0	0	0	0	0	0	0	0	0	0	0	0	0	0	0	0	0	0	0	0	0	0	0.004081	0	0	0	0	0	0	0	0	0	0	0	0	0	0	0	0	0	0	0	0	0	0	0
g__Longilinea	0	0	0	0	0	0	0	0	0	0	0	0	0	0	0	0	0	0	0	0	0	0	0	0	0	0.004081	0	0	0	0	0	0	0	0	0	0	0	0	0	0	0	0	0	0	0	0	0	0	0
g__Sandaracinaceae_unclassified	0	0	0	0	0	0	0	0	0	0	0	0	0	0	0	0	0	0	0	0	0	0	0	0	0	0.004081	0	0	0	0	0	0	0	0	0	0	0	0	0	0	0	0	0	0	0	0	0	0	0
g__MBNT15_unclassified	0	0	0	0.00392	0	0	0	0	0	0	0	0	0	0	0	0	0	0	0	0	0	0	0	0	0	0	0	0	0	0	0	0	0	0	0	0	0	0	0	0	0	0	0	0	0	0	0	0	0
g__Marinifilaceae_unclassified	0.003708	0	0	0	0	0	0	0	0	0	0	0	0	0	0	0	0	0	0	0	0	0	0	0	0	0	0	0	0	0	0	0	0	0	0	0	0	0	0	0	0	0	0	0	0	0	0	0	0
g__Neisseriaceae_unclassified	0	0	0	0	0	0	0	0	0	0	0	0	0	0	0	0	0	0	0	0	0	0	0	0	0	0	0	0	0	0	0	0.003683	0	0	0	0	0	0	0	0	0	0	0	0	0	0	0	0	0
g__Haliangium	0	0	0	0	0	0	0	0	0	0	0	0	0	0	0	0	0.003597	0	0	0	0	0	0	0	0	0	0	0	0	0	0	0	0	0	0	0	0	0	0	0	0	0	0	0	0	0	0	0	0
g__Halioglobus	0	0	0	0	0	0	0	0	0	0	0	0	0	0	0	0	0.003597	0	0	0	0	0	0	0	0	0	0	0	0	0	0	0	0	0	0	0	0	0	0	0	0	0	0	0	0	0	0	0	0
g__OPB41_unclassified	0	0	0	0	0	0	0	0	0	0	0	0	0	0	0	0	0.003597	0	0	0	0	0	0	0	0	0	0	0	0	0	0	0	0	0	0	0	0	0	0	0	0	0	0	0	0	0	0	0	0
g__Rhodanobacteraceae_unclassified	0	0	0	0	0	0	0	0	0	0	0	0	0	0	0	0	0.003597	0	0	0	0	0	0	0	0	0	0	0	0	0	0	0	0	0	0	0	0	0	0	0	0	0	0	0	0	0	0	0	0
g__Microbacterium	0	0	0	0	0	0	0	0	0	0	0	0	0	0	0	0	0	0	0	0	0	0	0	0	0	0	0	0	0	0	0	0	0	0	0.003527	0	0	0	0	0	0	0	0	0	0	0	0	0	0
g__Myroides	0	0	0	0	0	0	0	0	0	0	0	0	0	0	0	0	0	0	0	0	0	0	0	0	0	0	0	0.003472	0	0	0	0	0	0	0	0	0	0	0	0	0	0	0	0	0	0	0	0	0
g__Bittarella	0	0	0	0	0	0	0	0	0	0	0	0	0	0	0	0	0	0	0	0	0	0	0	0	0.003471	0	0	0	0	0	0	0	0	0	0	0	0	0	0	0	0	0	0	0	0	0	0	0	0
g__Desulfuromonas	0	0	0	0	0	0	0	0	0	0	0	0	0	0	0	0	0	0	0	0	0	0	0	0	0.003471	0	0	0	0	0	0	0	0	0	0	0	0	0	0	0	0	0	0	0	0	0	0	0	0
g__AKIW659	0	0	0	0	0	0	0	0	0	0	0	0	0	0	0	0	0	0	0	0	0	0	0	0	0	0	0	0	0	0	0	0	0	0	0	0	0	0	0.003436	0	0	0	0	0	0	0	0	0	0
g__Anaerolineae_unclassified	0	0	0	0	0	0	0	0	0	0	0	0	0	0	0	0	0	0	0	0	0	0	0	0	0	0	0	0	0	0	0	0	0	0	0	0	0	0	0.003436	0	0	0	0	0	0	0	0	0	0
g__Bulleidia	0	0	0	0	0	0	0	0	0	0	0	0	0	0	0	0	0	0	0	0	0	0	0	0	0	0	0	0	0	0	0	0	0	0	0	0	0	0	0.003436	0	0	0	0	0	0	0	0	0	0
g__Schlegelella	0	0	0	0	0	0	0	0	0	0	0	0	0	0	0	0	0	0	0	0	0	0	0	0	0	0	0	0	0	0	0	0	0	0	0	0	0	0	0.003436	0	0	0	0	0	0	0	0	0	0
g__Terrabacter	0	0	0	0	0	0	0	0	0	0	0	0	0	0	0	0	0	0	0	0	0	0	0	0	0	0	0	0	0	0	0	0	0	0	0	0	0	0	0.003436	0	0	0	0	0	0	0	0	0	0
g__Sutterellaceae_unclassified	0	0	0	0	0	0	0.003383	0	0	0	0	0	0	0	0	0	0	0	0	0	0	0	0	0	0	0	0	0	0	0	0	0	0	0	0	0	0	0	0	0	0	0	0	0	0	0	0	0	0
g__Thermincola	0	0	0	0	0	0	0	0	0	0	0	0	0	0	0	0.003369	0	0	0	0	0	0	0	0	0	0	0	0	0	0	0	0	0	0	0	0	0	0	0	0	0	0	0	0	0	0	0	0	0
g__Dechlorosoma	0	0	0	0	0	0	0	0.003254	0	0	0	0	0	0	0	0	0	0	0	0	0	0	0	0	0	0	0	0	0	0	0	0	0	0	0	0	0	0	0	0	0	0	0	0	0	0	0	0	0
g__Dongia	0	0	0	0	0	0	0	0.003254	0	0	0	0	0	0	0	0	0	0	0	0	0	0	0	0	0	0	0	0	0	0	0	0	0	0	0	0	0	0	0	0	0	0	0	0	0	0	0	0	0
g__Ilumatobacter	0	0	0	0	0	0	0	0.003254	0	0	0	0	0	0	0	0	0	0	0	0	0	0	0	0	0	0	0	0	0	0	0	0	0	0	0	0	0	0	0	0	0	0	0	0	0	0	0	0	0
g__Ottowia	0	0	0	0	0	0	0	0.003254	0	0	0	0	0	0	0	0	0	0	0	0	0	0	0	0	0	0	0	0	0	0	0	0	0	0	0	0	0	0	0	0	0	0	0	0	0	0	0	0	0
g__S085_unclassified	0	0	0	0	0	0	0	0.003254	0	0	0	0	0	0	0	0	0	0	0	0	0	0	0	0	0	0	0	0	0	0	0	0	0	0	0	0	0	0	0	0	0	0	0	0	0	0	0	0	0
g__Tetrasphaera	0	0	0	0	0	0	0	0.003254	0	0	0	0	0	0	0	0	0	0	0	0	0	0	0	0	0	0	0	0	0	0	0	0	0	0	0	0	0	0	0	0	0	0	0	0	0	0	0	0	0
g__PB19_unclassified	0	0	0	0	0	0	0	0	0	0	0	0	0	0	0	0	0	0	0	0	0.003235	0	0	0	0	0	0	0	0	0	0	0	0	0	0	0	0	0	0	0	0	0	0	0	0	0	0	0	0
g__Thermodesulfovibrionia_unclassified	0	0	0	0	0	0	0	0	0	0	0	0	0	0	0	0	0	0	0	0	0.003235	0	0	0	0	0	0	0	0	0	0	0	0	0	0	0	0	0	0	0	0	0	0	0	0	0	0	0	0
g__Thiobacter	0	0	0	0	0	0	0	0	0	0	0	0	0	0	0	0	0	0	0	0	0.003235	0	0	0	0	0	0	0	0	0	0	0	0	0	0	0	0	0	0	0	0	0	0	0	0	0	0	0	0
g__Truepera	0	0	0	0	0	0	0	0	0	0	0	0	0	0	0	0	0	0	0	0	0.003235	0	0	0	0	0	0	0	0	0	0	0	0	0	0	0	0	0	0	0	0	0	0	0	0	0	0	0	0
g__Actinomarinales_unclassified	0	0	0	0	0	0	0	0	0.003228	0	0	0	0	0	0	0	0	0	0	0	0	0	0	0	0	0	0	0	0	0	0	0	0	0	0	0	0	0	0	0	0	0	0	0	0	0	0	0	0
g__Fischerbacteria_unclassified	0	0	0	0	0	0	0	0	0.003228	0	0	0	0	0	0	0	0	0	0	0	0	0	0	0	0	0	0	0	0	0	0	0	0	0	0	0	0	0	0	0	0	0	0	0	0	0	0	0	0
g__Gitt-GS-136_unclassified	0	0	0	0	0	0	0	0	0.003228	0	0	0	0	0	0	0	0	0	0	0	0	0	0	0	0	0	0	0	0	0	0	0	0	0	0	0	0	0	0	0	0	0	0	0	0	0	0	0	0
g__Micromonospora	0	0	0	0	0	0	0	0	0.003228	0	0	0	0	0	0	0	0	0	0	0	0	0	0	0	0	0	0	0	0	0	0	0	0	0	0	0	0	0	0	0	0	0	0	0	0	0	0	0	0
g__Albidovulum	0	0	0	0	0	0	0	0	0	0	0	0	0	0	0	0	0	0	0	0	0	0	0	0	0	0	0	0	0	0	0	0	0.003076	0	0	0	0	0	0	0	0	0	0	0	0	0	0	0	0
g__Alcanivorax	0	0	0	0	0	0	0	0	0	0	0	0	0	0	0	0	0	0	0	0	0	0	0	0	0	0	0	0	0	0.003066	0	0	0	0	0	0	0	0	0	0	0	0	0	0	0	0	0	0	0
g__Ferribacterium	0	0	0	0	0	0	0	0	0	0	0	0	0	0	0	0	0	0	0	0	0	0	0	0	0	0	0	0	0	0.003066	0	0	0	0	0	0	0	0	0	0	0	0	0	0	0	0	0	0	0
g__MSBL5_unclassified	0	0	0	0	0	0	0	0	0	0	0	0	0	0	0	0	0	0	0	0	0	0	0	0	0	0	0	0	0	0.003066	0	0	0	0	0	0	0	0	0	0	0	0	0	0	0	0	0	0	0
g__Planktomarina	0	0	0	0	0	0	0	0	0	0	0	0	0	0	0	0	0	0	0	0	0	0	0	0	0	0	0	0	0	0.003066	0	0	0	0	0	0	0	0	0	0	0	0	0	0	0	0	0	0	0
g__RBG-13-54-9_unclassified	0	0	0	0	0	0	0	0	0	0	0	0	0	0	0	0	0	0	0	0	0	0	0	0	0	0	0	0	0	0	0	0	0	0	0	0.003005	0	0	0	0	0	0	0	0	0	0	0	0	0
g__Phocaeicola	0	0	0	0	0	0	0	0	0	0	0	0	0	0	0	0	0	0	0	0	0	0	0	0	0	0	0	0	0	0	0.003004	0	0	0	0	0	0	0	0	0	0	0	0	0	0	0	0	0	0
g__Elsterales_unclassified	0	0	0.002912	0	0	0	0	0	0	0	0	0	0	0	0	0	0	0	0	0	0	0	0	0	0	0	0	0	0	0	0	0	0	0	0	0	0	0	0	0	0	0	0	0	0	0	0	0	0
g__Porphyrobacter	0	0	0	0	0	0	0	0	0	0	0	0	0	0	0.002903	0	0	0	0	0	0	0	0	0	0	0	0	0	0	0	0	0	0	0	0	0	0	0	0	0	0	0	0	0	0	0	0	0	0
g__S-70_unclassified	0	0	0	0	0	0	0	0	0	0	0	0	0	0	0	0.002246	0	0	0	0	0	0	0	0	0	0	0	0	0	0	0	0	0	0	0	0	0	0	0	0	0	0	0	0	0	0	0	0	0
g__Paeniclostridium	0	0	0	0	0	0	0	0	0	0	0	0	0	0	0	0	0	0	0	0	0	0	0	0	0	0	0	0	0	0	0	0	0.006153	0	0	0.004507	0.00834	0	0	0	0	0	0	0	0	0	0	0	0
g__Finegoldia	0	0	0	0	0	0	0	0	0	0	0	0	0	0.003153	0	0.088721	0	0.026259	0	0	0	0	0.007456	0	0	0	0.00349	0	0	0	0	0.007367	0	0	0	0	0	0	0.01718	0	0	0	0	0	0	0	0	0	0.003184
g__Coriobacteriales_Incertae_Sedis_unclassified	0.059334	0	0.120852	0	0.008958	0	0	0.013018	0.004842	0	0	0	0	0	0.004355	0	0	0	0	0.075734	0.038826	0	0	0	0.017357	0	0	0	0	0	0.003004	0	0	0	0	0	0	0	0	0	0	0.050402	0	0	0	0	0	0.006067	0.015919
g__Rikenella	0	0	0	0	0	0	0	0	0	0	0	0	0	0	0	0	0	0	0	0	0	0	0	0	0	0	0	0	0	0	0.003004	0	0	0	0	0	0	0	0	0	0	0	0	0	0	0	0	0	0.00796
g__Tyzzerella_3	0	0	0.004368	0	0.143327	0	0	0	0.05165	0	0	0	0	0	0.020323	0	0	0	0	0	0	0	0.193859	0.049771	0	0.061208	0	0	0	0.108826	0	0	0	0	0	0	0.021683	0	0	0	0	0.031833	0	0	0.011236	0.012259	0	0.0091	0.604922
g__Anaeroglobus	0	0	0	0	0	0	0	0	0	0	0	0	0	0	0	0	0.003597	0.021007	0	0	0	0	0	0	0	0	0	0	0	0	0	0.005525	0	0	0	0	0	0	0	0	0	0	0	0	0	0	0	0	0
g__Anaerococcus	0	0.007375	0	0	0	0	0	0	0	0	0	0	0	0	0	0.020215	0	0.022758	0	0	0	0	0.037281	0	0	0	0	0	0	0	0	0.005525	0	0	0	0	0	0	0.044667	0	0	0	0	0	0	0	0	0	0
g__Saccharimonadales_unclassified	0.003708	0	0.005824	0	0	0.010385	0.005075	0.004882	0	0	0	0	0	0	0.010161	0.012354	0	0	0	0	0	0	0.035789	0	0	0	0	0	0	0	0	0	0	0	0	0	0	0	0	0.003147	0	0.007958	0.007078	0	0	0	0.04793	0.006067	0
g__Candidatus_Soleaferrea	0.57109	0.00885	0	0.041155	0	0	0.123486	0.327074	0.014527	0	0	0	0.143769	0.003153	0	0	0.03417	0	0	0.034202	0.004853	0.020648	0	0.069679	0.008679	0	0	0	0	0	0.061587	0	0	0	0	0	0	0	0.072155	0	0.003396	0.031833	0	0	0	0	0	0.048535	0.023879
g__Anaerovibrio	0	0	0	0	0	0	0	0	0	0.234388	0	0.007143	0	0	0	0	0	0	0	0	0	0	0	0	0	0	0	0	0	0	0	0	0	0	0	0	0	0	0	0	0	0	0	0	0	0	0	0	0
g__Faecalicatena	0	0	0	0	0	0	0	0	0	0.016742	0	0	0	0	0	0	0	0	0	0	0	0	0	0	0	0	0	0	0	0	0	0	0	0	0	0	0	0	0	0	0	0	0	0.042125	0	0	0	0	0
g__Moryella	0	0	0	0	0	0	0	0	0	0	0	0	0	0	0	0	0	0	0	0	0	0	0.004474	0	0	0	0	0	0	0	0	0	0	0	0	0	0	0	0	0	0	0	0	0	0	0	0	0	0
g__BD1-7_clade	0	0	0	0	0	0	0	0	0	0	0	0	0	0	0	0	0.005395	0	0	0	0	0	0	0	0	0	0	0	0	0	0	0	0	0	0	0	0	0	0	0	0	0	0	0	0	0	0	0	0
g__Phyllobacteriaceae_unclassified	0	0	0	0	0	0	0	0	0	0	0	0	0	0	0	0	0	0	0	0	0	0	0	0	0	0	0	0	0	0	0	0	0	0	0	0	0	0.003263	0	0	0	0	0	0	0	0	0	0	0
g__Absconditabacteriales_(SR1)_unclassified	0	0	0	0	0	0.003462	0	0	0	0	0	0	0	0	0	0	0	0	0	0	0	0	0	0	0.005207	0	0	0	0	0	0	0	0	0	0	0	0	0	0	0	0	0	0	0	0	0	0	0	0
g__Catenibacillus	0	0	0	0	0	0	0	0	0	0	0	0	0	0	0	0	0	0	0	0.007329	0	0	0	0	0	0	0	0	0	0	0	0	0	0	0	0	0	0	0	0	0	0.026527	0	0	0	0	0	0	0
g__Erysipelotrichaceae_UCG-006	0	0	0	0	0	0	0	0	0	0	0	0	0	0	0.005807	0	0	0	0	0	0	0	0	0	0	0	0	0	0	0	0	0	0	0	0	0	0	0	0	0	0	0	0.009909	0	0	0	0	0	0
g__Actinomycetales_unclassified	0	0	0	0	0	0	0	0	0	0	0	0	0	0	0	0	0	0	0	0	0	0	0	0	0	0	0	0	0	0	0	0	0	0	0	0	0	0	0.003436	0	0.003396	0	0	0	0	0	0	0	0
g__Selenomonas	0	0	0	0	0	0	0	0	0	0.009567	0	0	0	0	0	0	0	0	0	0	0	0	0	0	0	0	0	0	0	0	0.003004	0	0	0	0	0	0	0	0	0	0	0	0	0	0	0	0	0	0
g__Enterobacter	0	0	0	0.474268	0	0	0	0	0	0	0	0.430349	0	0.004729	0.965335	0.256056	0	0	0	0.102607	0	0.010324	0	0	0	0	0.054088	0.022568	0.017364	0.465958	0	0	0	0.02924	0.883426	0	0	0	0	0	0	0.009285	0.043883	0.171741	0.016854	0.012259	0.021911	0	0.186252
g__Ruminiclostridium_5	0.39865	0.18291	0.04805	0.866225	0.035832	0.022501	0.815346	0.349855	0.379308	0.081318	0.025247	0.064285	0.460549	0.048869	0	0.004492	0.285946	0.099785	0.097152	0.051303	0.438405	0.419144	0.025351	0.077643	0.161425	0	0.012213	0.020832	0.024598	0.108826	0.045064	0.060777	0.066144	0.158241	0.246866	0.022535	0.046702	0.192505	0.503367	0.295802	0.074718	0.95233	0.082103	0.08587	0.035112	0.1042	0.0493	0.180489	0.624025
g__Gardnerella	0	0	0	0	0	0	0.003383	0	0	0	0	0	0	0	0	0	0	0	0	0	0	0	0.262455	0	0	0	0.029661	0	0	0	0	0.477006	0	0	0	0	0	0	0	0	0	0	0	0	0	0	0	0	0
g__Corynebacterium	0	0.00885	0	0	0	0	0	0	0	0	0	0	0.031678	0	0	0	0	0	0	0	0.003235	0.006194	0	0	0	0	0	0	0	0	0	0	0	0	0	0	0	0.008157	0	0	0	0.007958	0	0	0	0	0	0	0
g__Butyrivibrio	0	0	0	0	0	0	0	0	0	0	0	0	0	0	0	0	0	0	0	0	0	0	0	0	0	0	0	0	0	0	0	0	0	0	0	0	0	0	0	0	0	0	0	0	0	0	0	0	0
g__Lachnospiraceae_UCG-002	0	0	0	0	0	0	0	0	0	0	0	0	0	0	0	0	0	0	0	0	0	0	0	0	0	0	0	0	0	0	0	0	0	0	0	0	0	0	0	0	0	0	0	0	0	0	0	0	0
g__Intestinibacillus	0	0	0	0	0	0	0	0	0	0	0	0	0	0	0	0	0	0	0	0	0	0	0	0	0	0	0	0	0	0	0	0	0	0	0	0	0	0	0	0	0	0	0	0	0	0	0	0	0
g__Gorbachella	0	0	0	0	0	0	0	0	0	0	0	0	0	0	0	0	0	0	0	0	0	0	0	0	0	0	0	0	0	0	0	0	0	0	0	0	0	0	0	0	0	0	0	0	0	0	0	0	0
g__Snodgrassella	0	0	0	0	0	0	0	0	0	0	0	0	0	0	0	0	0	0	0	0	0	0	0	0	0	0	0	0	0	0	0	0	0	0	0	0	0	0	0	0	0	0	0	0	0	0	0	0	0
g__Caenimonas	0	0	0	0	0	0	0	0	0	0	0	0	0	0	0	0	0	0	0	0	0	0	0	0	0	0	0	0	0	0	0	0	0	0	0	0	0	0	0	0	0	0	0	0	0	0	0.012325	0	0
g__Gluconobacter	0	0	0	0	0	0	0	0	0	0	0	0	0	0	0	0	0	0	0	0	0	0	0	0	0	0	0	0	0	0	0	0	0	0	0	0	0	0	0	0	0	0	0	0	0	0	0	0	0
g__Anaerorhabdus]_furcosa_group	0	0	0	0	0	0	0	0	0	0	0	0	0	0	0	0	0	0	0	0	0	0	0	0	0	0	0	0	0	0	0	0	0	0	0	0	0	0	0	0	0	0	0	0	0	0	0	0	0
g__Beggiatoa	0	0	0	0	0	0	0	0	0	0	0	0	0	0	0	0	0	0	0	0	0	0	0	0	0	0	0	0	0	0	0	0	0	0	0	0	0	0	0	0	0	0	0	0	0	0	0	0	0
g__Syntrophaceae_unclassified	0	0	0	0	0	0	0	0	0	0	0	0	0	0	0	0	0	0	0	0	0	0	0	0	0	0	0	0	0	0	0	0	0	0	0	0	0	0	0	0	0	0	0	0	0	0	0	0	0
g__Aquabacterium	0	0	0	0	0	0	0	0	0	0	0	0	0	0	0	0	0	0	0	0	0	0	0	0	0	0	0	0	0	0	0	0	0	0	0	0	0	0	0	0	0	0	0	0	0	0	0	0	0
g__Noviherbaspirillum	0	0	0	0	0	0	0	0	0	0	0	0	0	0	0	0	0	0	0	0	0	0	0	0	0	0	0	0	0	0	0	0	0	0	0	0	0	0	0	0	0	0	0	0	0	0	0.005478	0	0
g__LF045_unclassified	0	0	0	0	0	0	0	0	0	0	0	0	0	0	0	0	0	0	0	0	0	0	0	0	0	0	0	0	0	0	0	0	0	0	0	0	0	0	0	0	0	0	0	0	0	0	0	0	0
g__Aminicenantales_unclassified	0	0	0	0	0	0	0	0	0	0	0	0	0	0	0	0	0	0	0	0	0	0	0	0	0	0	0	0	0	0	0	0	0	0	0	0	0	0	0	0	0	0	0	0	0	0	0	0	0
g__Lentimicrobium	0	0	0	0	0	0	0	0	0	0	0	0	0	0	0	0	0	0	0	0	0	0	0	0	0	0	0	0	0	0	0	0	0	0	0	0	0	0	0	0	0	0	0	0	0	0	0	0	0
g__Enhydrobacter	0	0	0	0	0	0	0	0	0	0	0	0	0	0	0	0	0	0	0	0	0	0	0	0	0	0	0	0	0	0	0	0	0	0	0	0	0	0	0	0	0	0	0	0	0	0	0	0	0
g__Immundisolibacter	0	0	0	0	0	0	0	0	0	0	0	0	0	0	0	0	0	0	0	0	0	0	0	0	0	0	0	0	0	0	0	0	0	0	0	0	0	0	0	0	0	0	0	0	0	0	0	0.00455	0
g__Caldisericum	0	0	0	0	0	0	0	0	0	0	0	0	0	0	0	0	0	0	0	0	0	0	0	0	0	0	0	0	0	0	0	0	0	0	0	0	0	0	0	0	0	0	0	0	0	0	0	0	0
g__Hyphomicrobium	0	0	0	0	0	0	0	0	0	0	0	0	0	0	0	0	0	0	0	0	0	0	0	0	0	0	0	0	0	0	0	0	0	0	0	0	0	0	0	0	0	0	0	0	0	0	0	0	0
g__Anaerosolibacter	0	0	0	0	0	0	0	0	0	0	0	0	0	0	0	0	0	0	0	0	0	0	0	0	0	0	0	0	0	0	0	0	0	0	0	0	0	0	0	0	0	0	0	0	0	0	0.004108	0	0
g__Paenalcaligenes	0	0	0	0	0	0	0	0	0	0	0	0	0	0	0	0	0	0	0	0	0	0	0	0	0	0	0	0	0	0	0	0	0	0	0	0	0	0	0	0	0	0	0	0	0	0	0	0	0
g__Xanthomonas	0	0	0	0	0	0	0	0	0	0	0	0	0	0	0	0	0	0	0	0	0	0	0	0	0	0	0	0	0	0	0	0	0	0	0	0	0	0	0	0	0	0	0	0	0	0	0	0	0
g__IMCC26207	0	0	0	0	0	0	0	0	0	0	0	0	0	0	0	0	0	0	0	0	0	0	0	0	0	0	0	0	0	0	0	0	0	0	0	0	0	0	0	0	0	0	0	0	0	0	0	0	0
g__Arcanobacterium	0	0	0	0	0	0	0	0	0	0	0	0	0	0	0	0	0	0	0	0	0	0	0	0	0	0	0	0	0	0	0	0	0	0	0	0	0	0	0	0	0	0	0	0	0	0	0	0	0
g__A4b_unclassified	0	0	0	0	0	0	0	0	0	0	0	0	0	0	0	0	0	0	0	0	0	0	0	0	0	0	0	0	0	0	0	0	0	0	0	0	0	0	0	0	0	0	0	0	0	0	0	0	0
g__Chthonomonadales_unclassified	0	0	0	0	0	0	0	0	0	0	0	0	0	0	0	0	0	0	0	0	0	0	0	0	0	0	0	0	0	0	0	0	0	0	0	0	0	0	0	0	0	0	0	0	0	0	0	0	0
g__Fimbriimonadaceae_unclassified	0	0	0	0	0	0	0	0	0	0	0	0	0	0	0	0	0	0	0	0	0	0	0	0	0	0	0	0	0	0	0	0	0	0	0	0	0	0	0	0	0	0	0	0	0	0	0	0	0
g__Gemmata	0	0	0	0	0	0	0	0	0	0	0	0	0	0	0	0	0	0	0	0	0	0	0	0	0	0	0	0	0	0	0	0	0	0	0	0	0	0	0	0	0	0	0	0	0	0	0	0	0
g__Microtrichaceae_unclassified	0	0	0	0	0	0	0	0	0	0	0	0	0	0	0	0	0	0	0	0	0	0	0	0	0	0	0	0	0	0	0	0	0	0	0	0	0	0	0	0	0	0	0	0	0	0	0	0	0
g__SJA-28_unclassified	0	0	0	0	0	0	0	0	0	0	0	0	0	0	0	0	0	0	0	0	0	0	0	0	0	0	0	0	0	0	0	0	0	0	0	0	0	0	0	0	0	0	0	0	0	0	0	0	0
g__Candidatus_Moranbacteria_unclassified	0	0	0	0	0	0	0	0	0	0	0	0	0	0	0	0	0	0	0	0	0	0	0	0	0	0	0	0	0	0	0	0	0	0	0	0	0	0	0	0	0	0	0	0	0	0	0	0	0
g__Anaeroplasma	0	0	0	0	0	0	0	0	0	0	0	0	0	0	0	0	0	0	0	0	0	0	0	0	0	0	0	0	0	0	0	0	0	0	0	0	0	0	0	0	0	0	0	0	0	0	0	0	0
g__Methylosarcina	0	0	0	0	0	0	0	0	0	0	0	0	0	0	0	0	0	0	0	0	0	0	0	0	0	0	0	0	0	0	0	0	0	0	0	0	0	0	0	0	0	0	0	0	0	0	0	0	0
g__Roseomonas	0	0	0	0	0	0	0	0	0	0	0	0	0	0	0	0	0	0	0	0	0	0	0	0	0	0	0	0	0	0	0	0	0	0	0	0	0	0	0	0	0	0	0	0	0	0	0	0	0
g__Spirochaetaceae_unclassified	0	0	0	0	0	0	0	0	0	0	0	0	0	0	0	0	0	0	0	0	0	0	0	0	0	0	0	0	0	0	0	0	0	0	0	0	0	0	0	0	0	0	0	0	0	0	0	0	0
g__Undibacterium	0	0	0	0	0	0	0	0	0	0	0	0	0	0	0	0	0	0	0	0	0	0	0	0	0	0	0	0	0	0	0	0	0	0	0	0	0	0	0	0	0	0	0	0	0	0	0	0	0
g__Iamia	0	0	0	0	0	0	0	0	0	0	0	0	0	0	0	0	0	0	0	0	0	0	0	0	0	0	0	0	0	0	0	0	0	0	0	0	0	0	0	0	0	0	0	0	0	0	0	0	0
g__Chitinophagaceae_unclassified	0	0	0	0	0	0	0	0	0	0	0	0	0	0	0	0	0	0	0	0	0	0	0	0	0	0	0	0	0	0	0	0	0	0	0	0	0	0	0	0	0	0	0	0	0	0	0	0	0
g__Ga0077536_unclassified	0	0	0	0	0	0	0	0	0	0	0	0	0	0	0	0	0	0	0	0	0	0	0	0	0	0	0	0	0	0	0	0	0	0	0	0	0	0	0	0	0	0.002653	0	0	0	0	0	0	0
g__Lacunisphaera	0	0	0	0	0	0	0	0	0	0	0	0	0	0	0	0	0	0	0	0	0	0	0	0	0	0	0	0	0	0	0	0	0	0	0	0	0	0	0	0	0	0.002653	0	0	0	0	0	0	0
g__Clostridiales_Family_XIII._Incertae_Sedis_unclassified	0	0	0	0	0	0	0	0	0	0	0	0	0	0	0	0	0	0	0	0	0	0	0	0	0	0	0	0	0	0	0	0	0	0	0	0	0	0	0	0	0	0	0	0	0	0	0	0	0
g__Planctopirus	0	0	0	0	0	0	0	0	0	0	0	0	0	0	0	0	0	0	0	0	0	0	0	0	0	0	0	0	0	0	0	0	0	0	0	0	0	0	0	0	0	0	0	0	0	0	0	0	0
g__Dermabacter	0	0	0	0	0	0	0	0	0	0	0	0	0	0	0	0	0	0	0	0	0	0	0	0	0	0	0	0	0	0	0	0	0	0	0	0	0	0	0	0	0	0	0	0	0	0	0	0	0
g__Desulfobulbus	0	0	0	0	0	0	0	0	0	0	0	0	0	0	0	0	0	0	0	0	0	0	0	0	0	0	0	0	0	0	0	0	0	0	0	0	0	0	0	0	0	0	0	0	0	0	0	0	0
g__Dyella	0	0	0	0	0	0	0	0	0	0	0	0	0	0	0	0	0	0	0	0	0	0	0	0	0	0	0	0	0	0	0	0	0	0	0	0	0	0	0	0	0	0	0	0	0	0	0	0	0
g__Inhella	0	0	0	0	0	0	0	0	0	0	0	0	0	0	0	0	0	0	0	0	0	0	0	0	0	0	0	0	0	0	0	0	0	0	0	0	0	0	0	0	0	0	0	0	0	0	0	0	0
g__Zixibacteria_unclassified	0	0	0	0	0	0	0	0	0	0	0	0	0	0	0	0	0	0	0	0	0	0	0	0	0	0	0	0	0	0	0	0	0	0	0	0	0	0	0	0	0	0	0	0	0	0	0	0	0
g__CL500-29_marine_group	0	0	0	0	0	0	0	0	0	0	0	0	0	0	0	0	0	0	0	0	0	0	0	0	0	0	0	0	0	0	0	0	0	0	0	0	0	0	0	0	0	0	0	0	0	0	0	0	0
g__Mordavella	0	0	0	0	0	0	0	0	0	0	0	0	0	0	0	0	0	0	0	0	0	0	0	0	0	0	0	0	0	0	0	0	0	0	0	0	0	0	0	0	0	0	0	0	0	0	0	0	0
g__Curtobacterium	0	0	0	0	0	0	0	0	0	0	0	0	0	0	0	0	0	0	0	0	0	0	0	0	0	0	0	0	0	0	0	0	0	0	0	0	0	0	0	0	0	0	0	0	0	0	0	0	0
g__A0839_unclassified	0	0	0	0	0	0	0	0	0	0	0	0	0	0	0	0	0	0	0	0	0	0	0	0	0	0	0	0	0	0	0	0	0	0	0	0	0	0	0	0	0	0	0	0	0	0	0	0	0
g__Sellimonas	0	0	0	0	0	0	0	0	0	0	0	0	0.009747	0	0	0	0	0	0	0	0	0	0	0	0	0	0	0	0	0.007664	0	0	0	0	0	0	0	0	0	0	0	0	0	0	0	0	0.006847	0	0
g__SWB02	0	0	0	0	0	0	0	0	0	0	0	0	0	0	0.002903	0	0	0	0	0	0	0	0	0	0	0	0	0	0	0	0	0	0	0	0	0	0	0	0	0	0	0.002653	0	0	0	0	0	0	0
g__Salmonella	0	0	0	0	0	0	0	0	0	0	0	0	0	0	0	0	0	0	0	0	0	0	0	0	0	0	0	0	0	0	0	0	0	0	0	0	0	0	0	0	0	0	0	0	0	0	0	0	0
g__Desulfurispora	0	0	0	0	0	0	0	0	0	0	0	0	0	0	0	0	0	0	0	0	0	0	0	0	0	0	0	0	0	0	0	0	0	0	0	0	0	0	0	0	0	0	0	0	0	0	0	0	0
g__DTU014_unclassified	0.005563	0	0	0.033316	0	0	0.011841	0	0	0	0	0	0	0	0	0	0	0	0	0.014658	0	0	0	0	0.003471	0	0	0	0	0	0	0	0	0	0	0	0	0	0	0	0	0	0	0	0	0	0	0	0
g__Thauera	0	0	0	0.009799	0	0	0	0.009763	0	0	0	0	0	0	0	0	0	0	0	0	0.008089	0	0	0	0	0	0	0	0	0	0	0	0	0	0	0	0	0	0	0	0	0	0	0	0	0	0	0	0
g__Dokdonella	0	0	0	0	0	0	0	0	0	0	0	0	0	0.004729	0	0	0	0	0	0	0	0	0	0	0	0	0	0	0	0	0	0	0	0	0	0	0	0	0	0	0	0	0	0	0	0	0	0	0
g__GCA-900066755	0	0	0	0	0	0	0	0	0.011299	0	0	0	0.017057	0	0	0	0	0	0	0.014658	0	0	0	0	0	0	0	0	0	0	0	0	0	0	0	0	0.016679	0	0	0	0	0	0	0	0	0	0	0	0
g__Butyricicoccus	0	0.150458	0.064066	0.127386	0.071664	0.062312	0.060897	0.102516	0.69728	0.093277	0.211159	0	0.448365	0.299519	0.002903	0	0	0.007002	0.808219	0.041531	0.307369	0.049554	0	0.079634	0.135388	0.012242	1.76397	0.043401	0.039068	0.108826	0.013519	0.104978	0.06922	0.159961	0	0.037559	0.108415	0.094621	0.087617	0.215558	0.076416	0.141921	0.007078	0.006481	0.150281	0.015324	0.009586	0	0.203763
g__AKYH767_unclassified	0	0	0	0	0	0	0	0	0	0	0	0	0	0	0	0	0	0	0	0	0	0	0	0	0	0	0	0	0	0	0	0	0	0	0	0	0	0	0	0	0	0	0	0	0	0	0	0	0
g__Coprobacillus	0	0	0	0	0.033592	0	0	0	0	0	0	0	0	0.048869	0	0	0.005395	0	0	0.014658	0	0	0.010439	0.003982	0	0	0	0	0	0.010729	0	0	0	0	0	0	0	0.004894	0	0	0.003396	0	0	0	0	0	0	0.230541	0.00796
g__Coriobacteriales_unclassified	0	0	0.350908	0	0	0	0.005075	0	0	0	0	0	0	0	0	0	0	0	0	0	0	0	0	0	0	0	0	0	0	0	0	0	0	0	0	0.006009	0	0	0	0	0	0	0	0	0	0	0	0	0.015919
g__Rhizobium	0	0	0	0	0	0	0	0	0	0	0	0	0	0	0	0	0	0	0	0	0	0	0	0	0	0	0	0	0	0	0	0	0	0	0	0	0	0	0	0	0	0	0	0	0	0	0	0	0
g__Lelliottia	0	0	0	0	0	0	0	0	0	0	0	0	0	0	0	0	0	0	0	0	0	0	0	0	0	0	0	0	0	0	0	0	0	0	0	0	0	0	0	0	0	0	0	0	0	0	0	0	0
g__Extibacter	0	0	0	0	0	0	0	0	0	0	0	0	0	0	0	0	0	0	0	0	0	0	0	0	0	0	0	0	0	0	0	0	0	0	0	0	0	0	0	0	0	0	0	0	0	0	0	0	0
g__Atlantibacter	0	0	0	0	0	0	0	0	0	0	0	0	0	0	0	0	0	0	0	0	0	0	0	0	0	0	0	0	0	0	0	0	0	0	0	0	0	0	0	0	0	0	0	0	0	0	0	0	0
g__Paraeggerthella	0	0	0	0	0	0	0	0	0	0	0	0	0	0	0	0	0	0	0	0	0	0	0	0	0	0	0	0	0	0	0	0	0	0	0	0	0	0	0	0	0	0	0	0	0	0	0	0	0
g__Fretibacterium	0	0	0	0	0	0	0	0	0	0	0	0	0	0	0	0	0	0	0	0	0	0	0	0	0	0	0	0	0	0	0	0	0	0	0	0	0	0	0	0	0	0	0	0	0	0	0	0	0
g__Selenomonas_4	0	0	0	0	0	0	0	0	0	0	0	0	0	0	0	0	0	0	0	0	0	0	0	0	0	0	0	0	0	0	0	0	0	0	0	0	0	0	0	0	0	0	0	0	0	0	0	0	0
g__Clostridium_sensu_stricto_6	0	0	0	0	0	0	0	0	0	0	0	0	0	0	0	0	0	0	0	0	0	0	0	0	0	0	0	0	0	0	0	0	0	0	0	0	0	0	0	0	0	0	0	0	0	0	0	0	0
g__Lachnospiraceae_NK3A20_group	0	0	0	0	0	0	0	0	0	0	0	0	0	0	0	0	0	0	0	0	0	0	0	0	0	0	0	0	0	0	0	0	0	0	0	0	0	0	0	0	0	0	0	0	0	0	0	0	0
g__Sphingobacterium	0	0	0	0	0	0	0	0	0	0	0	0	0	0	0	0	0	0	0	0	0	0	0	0	0	0	0	0	0	0	0	0	0	0	0	0	0	0	0	0	0	0	0	0	0	0	0	0	0
g__Acetitomaculum	0	0	0	0	0	0	0	0	0	0	0	0	0	0	0	0	0	0	0	0	0	0	0	0	0	0	0	0	0	0	0	0	0	0	0	0	0	0	0	0	0	0	0	0	0	0	0	0	0
g__Virgibacillus	0	0	0	0	0	0	0	0	0	0	0	0	0	0	0	0	0	0	0	0	0	0	0	0	0	0	0	0	0	0	0	0	0	0	0	0	0	0	0	0	0	0	0	0	0	0	0	0	0
g__Janthinobacterium	0	0	0	0	0	0	0	0	0	0	0	0	0	0	0	0	0	0	0	0	0	0	0	0	0	0	0	0	0	0	0	0	0	0	0	0	0	0	0	0	0	0	0	0	0	0	0	0	0
g__Acidimicrobiia_unclassified	0	0	0	0	0	0	0	0	0	0	0	0	0	0	0	0	0	0	0	0	0	0	0	0	0	0	0	0	0	0	0	0	0	0	0	0	0	0	0	0	0	0	0	0	0	0	0	0	0
g__Gaiellales_unclassified	0	0	0	0	0	0	0	0	0	0	0	0	0	0	0	0	0	0	0	0	0	0	0	0	0	0	0	0	0	0	0	0	0	0	0	0	0	0	0	0	0	0	0	0	0	0	0	0	0
g__Latescibacteria_unclassified	0	0	0	0	0	0	0	0	0	0	0	0	0	0	0	0	0	0	0	0	0	0	0	0	0	0	0	0	0	0	0	0	0	0	0	0	0	0	0	0	0	0	0	0	0	0	0	0	0
g__Denitrobacterium	0	0	0	0	0	0	0	0	0	0	0	0	0	0	0	0	0	0	0	0	0	0	0	0	0	0	0	0	0	0	0	0	0	0	0	0	0	0	0	0	0	0	0	0	0	0	0	0	0
g__Anaerobium	0	0	0	0	0	0	0	0	0	0	0	0	0	0	0	0	0	0	0	0	0	0	0	0	0	0	0	0	0	0	0	0	0	0	0	0	0	0	0	0	0	0	0	0	0	0	0	0	0
g__Family_XIII_unclassified	0	0	0	0	0	0	0	0	0	0	0	0	0	0	0	0	0	0	0	0	0	0	0	0	0	0	0	0	0	0	0	0	0	0	0	0	0	0	0	0	0	0	0	0	0	0	0	0	0
g__Dickeya	0	0	0	0	0	0	0	0	0	0	0	0	0	0	0	0	0	0	0	0	0	0	0	0	0	0	0	0	0	0	0	0	0	0	0	0	0	0	0	0	0	0	0	0	0	0	0	0	0
g__Dysgonomonas	0	0	0	0	0	0	0	0	0	0	0	0	0	0	0	0	0	0	0	0	0	0	0	0	0	0	0	0	0	0	0	0	0	0	0	0	0	0	0	0	0	0	0	0	0	0	0	0	0
g__Capnocytophaga	0	0	0	0	0	0	0	0	0	0	0	0	0	0	0	0	0	0	0	0	0	0	0	0	0	0	0	0	0	0	0	0	0	0	0	0	0	0	0	0	0	0	0	0	0	0	0	0	0
g__Mycoplasma	0	0	0	0	0	0	0	0	0	0	0	0	0	0	0	0	0	0	0	0	0	0	0	0	0	0	0	0	0	0	0	0	0	0	0	0	0	0	0	0	0	0	0	0	0	0	0	0	0
g__Staphylococcaceae_unclassified	0	0	0	0	0	0	0	0	0	0	0	0	0	0	0	0	0	0	0	0	0	0	0	0	0	0	0	0	0	0	0	0	0	0	0	0	0	0	0	0	0	0	0	0	0	0	0	0	0
g__Laribacter	0	0	0	0	0	0	0	0	0	0	0	0	0	0	0	0	0	0	0	0	0	0	0	0	0	0	0	0	0	0	0	0	0	0	0	0	0	0	0	0	0	0	0	0	0	0	0	0	0
g__Smithella	0	0	0	0	0	0	0	0	0	0	0	0	0	0	0	0	0	0	0	0	0	0	0	0	0	0	0	0	0	0	0	0	0	0	0	0	0	0	0	0	0	0	0	0	0	0	0	0	0
g__Sva0081_sediment_group	0	0	0	0	0	0	0	0	0	0	0	0	0	0	0	0	0	0	0	0	0	0	0	0	0	0	0	0	0	0	0	0	0	0	0	0	0	0	0	0	0	0	0	0	0	0	0	0	0
g__AD3_unclassified	0	0	0	0	0	0	0	0	0	0	0	0	0	0	0	0	0	0	0	0	0	0	0	0	0	0	0	0	0	0	0	0	0	0	0	0	0	0	0	0	0	0	0	0	0	0	0	0	0
g__Pseudoramibacter	0	0	0	0	0	0	0	0	0	0	0	0	0	0	0	0	0	0	0	0	0	0	0	0	0	0	0	0	0	0	0	0	0	0	0	0	0	0	0	0	0	0	0	0	0	0	0	0	0
g__Eikenella	0	0	0	0	0	0	0	0	0	0	0	0	0	0	0	0	0	0	0	0	0	0	0	0	0	0	0	0	0	0	0	0	0	0	0	0	0	0	0	0	0	0	0	0	0	0	0	0	0
g__Comamonadaceae_unclassified	0	0	0	0	0	0	0	0	0	0	0	0	0	0	0	0	0	0	0	0	0	0	0	0	0	0	0	0	0	0	0	0	0	0	0	0	0	0	0	0	0	0	0	0	0	0	0	0	0
g__Moraxella	0	0	0	0	0	0	0	0	0	0	0	0	0	0	0	0	0	0	0	0	0	0	0	0	0	0	0	0	0	0	0	0	0	0	0	0	0	0	0	0	0	0	0	0	0	0	0	0	0
g__Subgroup_22_unclassified	0	0	0	0	0	0	0	0	0	0	0	0	0	0	0	0	0	0	0	0	0	0	0	0	0	0	0	0	0	0	0	0	0	0	0	0	0	0	0	0	0	0	0	0	0	0	0	0	0
g__Pseudochrobactrum	0	0	0	0	0	0	0	0	0	0	0	0	0	0	0	0	0	0	0	0	0	0	0	0	0	0	0	0	0	0	0	0	0	0	0	0	0	0	0	0	0	0	0	0	0	0	0	0	0
g__Flavisolibacter	0	0	0	0	0	0	0	0	0	0	0	0	0	0	0	0	0	0	0	0	0	0	0	0	0	0	0	0	0	0	0	0	0	0	0	0	0	0	0	0	0	0	0	0	0	0	0	0	0
g__Marasmitruncus	0	0	0	0	0	0	0	0	0	0	0	0	0	0	0	0	0	0	0	0	0	0	0	0	0	0	0	0	0	0	0	0	0	0	0	0	0	0	0	0	0	0	0	0	0	0	0	0	0
g__Desulfomicrobium	0	0	0	0	0	0	0	0	0	0	0	0	0	0	0	0	0	0	0	0	0	0	0	0	0	0	0	0	0	0	0	0	0	0	0	0	0	0	0	0	0	0	0	0	0	0	0	0	0
g__OLB14_unclassified	0	0	0	0	0	0	0	0	0	0	0	0	0	0	0	0	0	0	0	0	0	0	0	0	0	0	0	0	0	0	0	0	0	0	0	0	0	0	0	0	0	0	0	0	0	0	0	0	0
g__Candidatus_Hepatoplasma	0	0	0	0	0	0	0	0	0	0	0	0	0	0	0	0	0	0	0	0	0	0	0	0	0	0	0	0	0	0	0	0	0	0	0	0	0	0	0	0	0	0	0	0	0	0	0	0	0
g__Sporanaerobacter	0	0	0	0	0	0	0	0	0	0	0	0	0	0	0	0	0	0	0	0	0	0	0	0	0	0	0	0	0	0	0	0	0	0	0	0	0	0	0	0	0	0	0	0	0	0	0	0	0
g__Tepidimicrobium	0	0	0	0	0	0	0	0	0	0	0	0	0	0	0	0	0	0	0	0	0	0	0	0	0	0	0	0	0	0	0	0	0	0	0	0	0	0	0	0	0	0	0	0	0	0	0	0	0
g__Desulfovirga	0	0	0	0	0	0	0	0	0	0	0	0	0	0	0	0	0	0	0	0	0	0	0	0	0	0	0	0	0	0	0	0	0	0	0	0	0	0	0	0	0	0	0	0	0	0	0	0	0
g__Ferritrophicum	0	0	0	0	0	0	0	0	0	0	0	0	0	0	0	0	0	0	0	0	0	0	0	0	0	0	0	0	0	0	0	0	0	0	0	0	0	0	0	0	0	0	0	0	0	0	0	0	0
g__Amphiplicatus	0	0	0	0	0	0	0	0	0	0	0	0	0	0	0	0	0	0	0	0	0	0	0	0	0	0	0	0	0	0	0	0	0	0	0	0	0	0	0	0	0	0	0	0	0	0	0	0	0
g__Peptoniphilus	0	0.00885	0	0	0	0	0	0	0	0	0	0	0	0	0	0.003369	0	0	0	0	0.016177	0	0.005965	0	0	0	0	0	0	0	0	0	0	0	0	0.006009	0	0	0.006872	0	0	0.002653	0	0	0	0	0	0	0
g__Commensalibacter	0	0	0	0	0	0	0	0	0	0	0	0	0	0	0	0	0	0	0	0	0	0	0	0	0	0	0	0	0	0	0	0	0	0	0	0	0	0	0	0	0	0	0	0	0	0	0	0	0
g__Adlercreutzia	0	0	0	0	0	0	0.008458	0	0	0	0	0	0	0	0	0	0	0	0	0	0.009706	0	0	0	0.005207	0	0	0	0	0	0	0	0	0	0	0	0	0	0	0	0	0.02918	0	0	0	0	0	0.056118	0.014327
g__Lactonifactor	0	0	0	0	0	0	0	0	0	0	0	0	0	0	0	0	0.007194	0	0	0	0	0	0	0	0	0	0	0	0	0	0	0	0	0	0	0	0	0	0	0	0	0	0	0	0	0	0	0	0
g__Lawsonella	0	0	0	0	0	0	0	0	0	0	0	0	0	0	0	0.011231	0	0	0	0	0	0	0	0	0	0	0	0	0	0	0	0	0	0	0	0	0	0	0	0	0	0	0	0	0	0	0	0	0
g__Reyranella	0	0	0	0	0	0	0	0	0	0	0	0	0	0	0	0	0	0	0	0	0	0	0	0	0.003471	0	0	0	0	0	0	0	0	0	0	0	0	0	0	0	0	0	0	0	0	0	0.002739	0	0
g__Acinetobacter	0	0	0	0.007839	0	0	0	0.003254	0	0	0	0	0	0.006306	0	0	0.005395	0	0	0	0	0	0	0	0	0	0	0	0	0	0	0	0	0	0	0	0.00834	0	0	0	0	0.003979	0	0	0	0	0.010955	0.003033	0
g__Novosphingobium	0	0.00885	0	0	0	0	0	0	0.003228	0	0	0.007143	0	0	0.011613	0.007861	0	0	0	0	0	0	0.004474	0	0.010414	0	0	0	0	0.004598	0	0	0	0	0.00529	0	0	0.006526	0	0	0	0.006632	0.01274	0	0	0.004597	0.067102	0.006067	0
g__Lutispora	0	0	0	0	0	0	0	0	0	0	0	0.003571	0	0	0.004355	0.005615	0.005395	0	0	0	0	0	0	0	0	0	0	0	0	0	0	0	0	0	0	0	0	0	0.024052	0	0	0	0.004247	0	0	0	0.039714	0	0
g__Asaccharobacter	0.018542	0	0	0	0	0.008654	0	0	0.006456	0	0.009181	0	0	0	0	0	0	0	0	0.026873	0	0	0	0	0	0	0	0	0	0	0	0	0	0	0	0	0	0	0.006872	0	0	0	0	0	0	0.015324	0	0	0.011143
g__Frisingicoccus	0	0	0	0	0	0	0	0	0	0	0	0	0	0	0	0	0	0	0	0	0	0	0	0	0	0	0	0	0	0	0	0	0	0	0	0	0.078392	0	0	0	0	0	0	0	0	0	0	0	0
g__Cyanobacteria_unclassified	0	0	0	0	0	0	0	0	0	0	0	0	0.038988	0	0	0	0	0	0	0	0	0	0	0	0	0	0	0	0	0	0	0	0	0	0	0	0	0	0	0	0	0	0	0	0	0	0	0.00455	0
g__Quadrisphaera	0	0	0.008736	0	0	0	0	0	0	0	0	0	0	0	0	0	0	0	0	0	0	0	0	0	0	0	0	0	0	0	0	0	0	0	0	0	0	0	0	0	0	0	0	0	0	0	0	0	0
g__Fluviicola	0	0	0	0	0	0	0	0	0	0	0	0	0	0	0	0	0	0	0	0	0	0	0	0	0	0.006121	0	0	0	0	0	0	0	0	0	0	0	0	0	0	0	0	0	0	0	0	0	0	0
g__67-14_unclassified	0	0	0	0	0	0	0	0	0	0	0	0	0	0	0	0	0	0	0	0	0	0	0	0	0	0	0	0	0	0	0	0	0	0	0	0	0.005004	0	0	0	0	0	0	0	0	0	0	0	0
g__Dadabacteriales_unclassified	0	0	0	0	0	0	0	0	0	0	0.00459	0	0	0	0	0	0	0	0	0	0	0	0	0	0	0	0	0	0	0	0	0	0	0	0	0	0	0	0	0	0	0	0	0	0	0	0	0	0
g__Caulobacteraceae_unclassified	0	0	0	0	0	0	0	0.003254	0	0	0	0	0	0	0	0	0	0	0	0	0	0	0	0	0	0	0	0	0	0	0	0	0	0	0	0	0	0	0	0	0	0	0	0	0	0	0	0	0
g__Ignavibacterium	0	0	0	0	0	0	0	0.003254	0	0	0	0	0	0	0	0	0	0	0	0	0	0	0	0	0	0	0	0	0	0	0	0	0	0	0	0	0	0	0	0	0	0	0	0	0	0	0	0	0
g__UC5-1-2E3	0	0	0	0	0	0	0	0.021154	0	0	0	0	0	0	0	0	0	0	0	0	0	0	0	0	0	0	0	0	0	0	0	0	0	0	0	0	0	0	0	0	0	0	0	0	0	0	0	0	0
g__Lachnobacterium	0	0	0	0	0	0	0	0	0	0	0	0	0	0	0	0	0	0	0	0	0	0.018583	0	0	0	0	0	0	0	0	0	0	0	0	0	0	0	0	0	0	0	0	0	0	0	0	0	0	0
g__Phreatobacter	0	0	0	0	0	0	0	0	0	0	0	0	0	0	0	0	0	0	0	0	0	0	0	0	0	0	0	0	0	0	0	0	0	0	0.00529	0	0	0	0	0	0	0	0	0	0	0	0	0	0
g__Gemmiger	0	0	0	0	0	0	0	0	0	0	0	0	0	0	0	0	0	0	0	0	0	0	0	0	0	0	0	0	0	0	0	0	0	0	0	0	0	0	0	0.003147	0.008491	0	0	0	0	0	0	0	0
g__Zoogloea	0	0	0	0	0	0	0	0	0.003228	0	0	0	0	0	0	0	0	0	0	0	0	0	0	0	0	0	0	0	0	0	0	0	0	0	0	0	0	0	0	0	0	0	0	0	0	0	0	0	0
g__Betaproteobacteria_unclassified	0	0	0	0	0	0	0	0	0	0	0	0	0	0	0	0	0	0	0	0	0	0	0	0	0	0.004081	0	0	0	0	0	0	0	0	0	0	0	0	0	0	0	0	0	0	0	0	0	0	0
g__Tyzzerella_4	0	1.93088	0	0	0	0	0	0	0	0	0	0	0.097471	0	0	2.38873	0	0	0.041341	0	0	1.71787	0	0	0	0.036725	0	0	0	0.072039	0.022532	0	0.019997	0.01548	0	0.024038	0.028355	0.200662	0.065283	0.073951	0	0.07295	0.229322	0	0.021067	0.21453	0	0.461081	0
g__Shuttleworthia	0	0	0	0	0	0	0	0	0	0	0	0	0	0	0	0	0	0	0	0	0	0	0	0	0.008679	0	0	0	0	0	0	0	0	0	0	0	0.010008	0	0	0	0	0.015916	0	0	0	0	0.031497	0	0
g__Morganella	0	0	0	0	0	0	0	0	0	0	0	0.007143	0	0	0	0.007861	0	0	0	0	0	0	0	0	0	0	0	0	0	0	0	0	0	0.258002	0.955723	0	0	0	0	0	0	0	0	0.427731	0	0	0	0	0
g__CHKCI002	0.018542	0	0	0	0	0	0	0	0	0	0	0	0	0	0	0	0	0	0	0	0	0	0	0	0.036451	0	0	0	0	0	0	0	0	0	0	0	0	0	0	0	0	0.179059	0	0	0	0	0	0	0
g__Cloacibacillus	0	0	0	0	0	0	0	0	0	0	0	0	0	0	0	0	0	0	0	0	0	0	0	0	0.003471	0	0	0	0	0	0	0	0	0	0	0	0	0	0.018898	0	0	0	0	0	0	0	0	0	0
g__Oscillospiraceae_unclassified	0	0	0	0.344922	0	0	0	0	0	0	0	0	0	0	0	0	0	0	0	0	0	0	0	0	0	0	0	0	0	0	0	0	0	0	0	0	0	0	0	0	0	0	0	0	0	0	0	0	0
g__Yonghaparkia	0	0	0	0	0	0	0	0	0	0	0	0	0	0	0	0	0.01079	0	0	0	0	0	0	0	0	0	0	0	0	0	0	0	0	0	0	0	0	0	0	0	0	0	0	0	0	0	0	0	0
g__Gemmatimonas	0	0	0	0	0	0	0	0.006509	0	0	0	0	0	0	0	0	0	0	0	0	0	0	0	0	0	0	0	0	0	0	0	0	0	0	0	0	0	0	0	0	0	0	0	0	0	0	0	0	0
g__Pir4_lineage	0	0	0	0	0	0	0	0	0	0	0	0	0	0	0	0	0	0	0	0	0	0	0	0	0	0	0	0	0	0	0	0	0	0	0	0	0	0	0.003436	0	0	0	0	0	0	0	0	0	0
g__W5053	0	0	0	0	0	0	0	0	0	0	0	0	0	0	0	0	0	0	0	0	0.003235	0	0	0	0	0	0	0	0	0	0	0	0	0	0	0	0	0	0	0	0	0	0	0	0	0	0	0	0
g__Gammaproteobacteria_unclassified	0	0	0	0	0	0	0	0	0	0	0	0	0	0.004729	0	0	0	0	0	0	0	0	0	0	0	0	0	0	0	0	0	0	0	0	0	0	0	0	0	0	0	0	0	0	0	0	0	0	0
g__Paraclostridium	0	0	0	0	0	0	0	0	0	0	0	0	0	0	0	0	0	0	0	0	0	0	0.010439	0	0	0	0	0	0	0	0	0	0	0	0	0	0	0	0	0	0	0	0	0	0	0	0	0	0
g__Bacteroidaceae_unclassified	0	0	0	0	0	0	0	0	0	0	0	0	0	0	0	0	0	0	0	0	0	0	0	0	0	0	0	0	0	0	0	0	0	0	0	0	0	0.008157	0	0	0	0	0	0	0	0	0	0	0
g__Paludibacter	0	0	0	0	0	0	0	0	0	0	0	0	0	0	0	0	0	0	0	0	0	0	0	0	0	0	0	0	0	0	0	0.005525	0	0	0	0	0	0	0	0	0	0	0	0	0	0	0	0	0
g__Murdochiella	0	0	0	0	0	0	0	0	0	0	0	0	0	0	0	0.002246	0	0	0	0	0	0	0	0	0	0	0	0	0	0	0	0	0	0	0	0	0	0	0	0	0	0	0	0	0	0	0	0	0
g__bacteriap25_unclassified	0	0	0	0	0	0	0	0	0.003228	0	0	0	0	0	0	0	0	0	0	0	0	0	0	0	0	0	0	0	0	0	0	0	0	0	0	0	0	0	0	0	0	0	0	0	0	0	0	0	0
g__DNF00809	0	0	0	0	0	0	0	0	0	0	0	0	0	0	0	0	0	0	0	0	0	0	0	0	0	0	0	0	0	0	0.003004	0.025784	0	0	0	0	0	0	0	0	0	0	0	0	0	0	0	0	0
g__Turicibacter	0	0.28764	0	0.025477	0	0	0.01015	0.004882	0	0	0	0	0	0.006306	0.039194	0	0.01079	0	0	0.009772	0.01456	0	0.035789	0.013936	0	0	0.099452	0	0.053538	0.018393	0.006009	0.009209	0	0	0.417908	0.016526	0	0.014683	0	0	0.013585	0.010611	0.007078	0.019442	0	0.006129	0.005478	0.080386	0.014327
g__Stomatobaculum	0	0	0	0	0	0.008654	0	0	0	0	0	0.008928	0	0	0.005807	0	0	0	0	0	0	0	0.002982	0	0	0.004081	0	0	0	0	0	0	0	0	0	0	0	0	0	0	0	0	0.018402	0	0	0	0.005478	0	0
g__Merdimonas	0	0	0.068434	0	0	0	0	0	0	0	0	0	0	0	0	0	0.03417	0	0	0	0	0	0	0	0	0	0	0	0	0	0	0	0	0	0	0	0	0	0	0	0	0	0	0	0	0	0	0	0
g__Aeromicrobium	0	0	0	0	0	0	0	0	0	0	0	0	0	0	0	0	0	0	0	0	0	0	0	0	0	0	0	0	0	0	0	0	0	0	0.003527	0	0	0	0	0	0	0.005305	0	0	0	0	0.002739	0	0
g__Coriobacteriaceae_unclassified	0	0	0	0	0	0	0	0	0	0	0	0	0	0	0	0	0	0	0	0	0	0	0	0	0	0	0	0	0	0	0	0	0	0	0	0	0	0	0	0	0	0	0	0	0	0	0	0	0
g__WS6_(Dojkabacteria)_unclassified	0	0	0	0	0	0	0	0	0	0	0	0	0	0	0	0	0	0	0	0	0	0	0	0	0	0	0	0	0	0	0	0	0	0	0	0	0	0	0	0	0	0	0	0	0	0	0	0	0
g__Azospira	0	0	0	0	0	0	0	0	0	0	0	0	0	0	0	0	0	0	0	0	0	0	0	0	0	0	0	0	0	0	0	0	0	0	0	0	0	0	0	0	0	0	0	0	0	0	0	0	0
g__PHOS-HE36_unclassified	0	0	0	0	0	0	0	0	0	0	0	0	0	0	0	0	0	0	0	0	0	0	0	0	0	0	0	0	0	0	0	0	0	0	0	0	0	0	0	0	0	0	0	0	0	0	0	0	0
g__Bosea	0	0	0	0	0	0	0	0	0	0	0	0	0	0	0	0	0	0	0	0	0	0	0	0	0	0	0	0	0	0	0	0	0	0	0	0	0	0	0	0	0	0	0	0	0	0	0	0	0
g__Ileibacterium	0	0	0	0	0	0	0	0	0	0	0	0	0	0	0	0	0	0	0	0	0	0	0	0	0	0	0	0	0	0	0	0	0	0	0	0	0	0	0	0	0	0	0	0	0	0	0	0	0
g__Rikenellaceae_unclassified	0	0	0	0	0	0	0	0	0	0	0	0	0	0	0	0	0	0	0	0	0	0	0	0	0	0	0	0	0	0	0	0	0	0	0	0	0	0	0	0	0	0	0	0	0	0	0	0	0
g__Sulfuricurvum	0	0	0	0	0	0	0	0	0	0	0	0	0	0	0	0	0	0	0	0	0	0	0	0	0	0	0	0	0	0	0	0	0	0	0	0	0	0	0	0	0	0	0	0	0	0	0	0	0
g__Catenisphaera	0	0	0	0.011759	0	0	0.03214	0	0	0	0	0	0	0	0	0	0	0	0	0	0	0	0	0	0	0	0	0	0	0	0	0	0	0	0	0	0	0	0	0	0	0.005305	0	0	0	0	0.009586	0	0
g__Comamonas	0	0.0059	0.002912	0	0	0	0	0	0	0	0	0	0	0	0	0	0	0	0	0	0	0	0	0	0	0	0	0	0	0	0	0	0	0	0.00529	0	0	0	0.003436	0	0	0	0	0	0	0	0	0	0
g__Candidatus_Saccharibacteria_unclassified	0	0	0	0	0	0	0	0	0	0	0	0	0	0	0	0.003369	0	0	0	0	0	0	0	0	0	0	0	0	0	0	0	0	0	0	0	0	0	0	0	0	0	0	0.005662	0	0	0	0.002739	0	0
g__Methylobacterium	0	0	0	0	0	0	0	0	0	0	0	0	0	0	0	0	0	0	0	0	0	0	0	0	0	0	0	0	0	0	0	0	0	0	0	0	0.005004	0	0	0	0	0	0	0	0	0	0	0	0
g__Clostridioides	0	0	0	0	0	0	0	0	0	0	0	0.008928	0	0	0	0.274025	0	0.14355	0	0	0	0	0	0	0	0	0	0	0	0	0	0	0	0	0	0	0	0	0	0	0	0	0	0	0	0	0.165701	0	0
g__Family_XIII_AD3011_group	0.087147	0	0	0.111708	0.008958	0	0.057514	0.019527	0.255024	0	0.100989	0	0	0.025223	0	0	0	0	0	0.083063	0.043679	0	0	0	0.12671	0	0	0.046873	0	0	0.108154	0.060777	0.01692	0.04128	0	0.030047	0.013343	0	0.079027	0.006294	0.016981	0.092846	0	0	0	0	0	0.086453	0
g__Enterobacteriaceae_unclassified	0	0	0	0	0	0	0	0	0	0	0	0	0.048735	0	0	0.015723	0	0	0	0	0	0	0	0	0	0	0	0	0	0	0	0	0	0	0.056426	0	0	0	0	0	0	0	0	0.059947	0	0	0	0	0
g__Hungatella	0.055626	0.056053	0.039313	0	0.183638	0	0	0	0.025825	0.023917	0	0.003571	0.026804	0.020493	0.007258	1.85753	0.580883	0.131296	0	0	0	0.445986	0	0.113478	0	0	0.019193	0	0.021705	0.070507	0	0	0	0.02236	0	0	0	0.045679	0.012026	0.034615	0.01868	0	0.035389	0	0	0	0.350574	0.024267	0.015919
g__Ruminococcaceae_UCG-004	0.103834	0	0	0	0.011197	0	0.081196	0.084616	0.050036	0.043051	0	0	0.102344	0.02207	0	0	0.005395	0	0.008268	0	0.061474	0.014453	0	0	0.010414	0.004081	0.075025	0	0	0.007664	0.010515	0	0.004615	0.0086	0	0.009014	0.131765	0	0.067001	0.072377	0.013585	0.055707	0	0.035644	0	0	0.012325	0.021234	0.111433
g__Solobacterium	0	0.010326	0.004368	0	0	0	0	0	0	0	0	0	0	0	0.007258	0	0	0	0	0	0	0	0	0	0	0	0	0	0	0	0	0	0	0	0	0	0	0	0	0	0	0	0	0	0	0	0	0	0
g__Enorma	0.005563	0	0	0	0	0	0	0	0	0	0	0	0	0	0	0	0	0	0	0	0	0	0	0	0	0	0	0	0	0	0	0	0	0	0	0	0	0	0	0	0	0	0	0	0.058989	0	0	0	0
g__Lachnoanaerobaculum	0	0	0	0	0.006718	0.006924	0	0	0	0	0	0	0	0	0	0	0	0	0	0	0	0	0.02386	0	0	0	0	0	0	0	0	0	0.004615	0	0	0	0	0	0	0	0	0	0.087765	0	0	0	0	0	0
g__Slackia	0.003708	0	0	0	0	0	0	0	0	0	0.00459	0	0	0	0	0	0	0	0	0	0	0	0	0	0	0	0	0	0	0	0.055579	0	0	0	0	0	0	0	0	0	0	0	0	0	0	0.524066	0	0	0
g__Terrimonas	0	0	0	0	0	0	0	0	0	0	0	0	0	0	0	0	0.005395	0	0	0	0	0	0	0	0	0	0	0	0	0	0	0	0	0	0	0	0	0	0	0	0	0	0	0	0	0	0	0	0
g__Merdibacter	0	0	0	0	0	0	0	0	0	0	0	0	0	0	0	0	0	0	0	0	0	0	0	0	0	0	0	0	0	0	0	0	0	0	0	0	0.003336	0	0	0	0	0	0	0	0	0	0	0	0
g__PLTA13_unclassified	0	0	0	0	0	0	0	0	0	0	0	0	0	0	0	0	0.003597	0	0	0	0	0	0	0	0	0	0	0	0	0	0	0	0	0	0	0	0	0	0	0	0	0	0	0	0	0	0	0	0
g__Mobiluncus	0	0	0	0	0	0	0	0	0	0	0	0	0	0	0	0	0	0.003501	0	0	0	0	0	0	0	0	0	0	0	0	0	0	0	0	0	0	0	0	0	0	0	0	0	0	0	0	0	0	0
g__Variovorax	0	0	0	0	0	0	0	0	0	0	0	0	0	0	0	0	0	0	0	0	0	0	0	0	0.005207	0	0	0	0	0	0	0	0	0	0	0	0	0	0	0	0	0	0.005662	0	0	0	0	0	0
g__Acidovorax	0	0	0	0	0	0	0	0	0	0	0	0	0	0	0	0	0	0	0	0	0	0	0	0	0	0.004081	0	0	0	0	0	0	0	0	0	0	0	0	0	0	0	0	0	0	0	0	0	0	0
[truncated: 91 more columns]
