# Supplementary material for: A Predictive Model Based on the Gut Microbiota Improves the Diagnostic Effect in Patients With Cholangiocarcinoma
Source: Front Cell Infect Microbiol. 2021 Nov 23;11:751795. doi: 10.3389/fcimb.2021.751795 (PMC8650695; doi:10.3389/fcimb.2021.751795)
Supplement: Supplementary file 3 [file Table_2.xlsx]

## Sheet: Sheet1
Group	gender	age	BMI	HBV	Cirrhosis	Smoking	Drinking	CEA	CA199	AFP	Tumor-stage
Control	1	75	23.01	0	0	0	0	-	-	-	-
Control	0	55	23.01	0	0	1	1	-	-	-	-
Control	0	70	28.1337	0	0	1	1	-	-	-	-
Control	0	37	19.6235	0	0	0	1	-	-	-	-
Control	0	39	25.3906	0	0	0	0	-	-	-	-
Control	1	20	20.0474	0	0	0	1	-	-	-	-
Control	0	43	23.01	0	0	0	0	-	-	-	-
Control	1	71	23.01	1	0	1	1	-	-	-	-
Control	0	51	22.0317	0	0	0	0	-	-	-	-
Control	0	52	23.01	1	0	0	0	-	-	-	-
Control	0	63	23.01	0	0	0	0	-	-	-	-
Control	0	61	25.7202	0	0	0	0	-	-	-	-
Control	1	73	23.01	0	0	0	0	-	-	-	-
Control	0	70	23.01	0	0	1	1	-	-	-	-
Control	0	76	28.0689	0	0	0	0	-	-	-	-
Control	0	46	32.2222	0	0	0	0	-	-	-	-
Control	0	48	23.01	0	0	0	0	-	-	-	-
Control	0	52	23.1473	0	0	0	0	-	-	-	-
Control	1	60	22.5981	0	0	0	0	-	-	-	-
Control	0	72	23.01	0	0	0	0	-	-	-	-
Control	0	55	26.3672	0	0	0	0	-	-	-	-
Control	0	62	17.7778	0	0	0	0	-	-	-	-
Control	0	54	23.01	0	0	0	0	-	-	-	-
Control	0	43	23.0332	0	0	0	0	-	-	-	-
Control	1	68	24.3827	0	0	0	0	-	-	-	-
Control	1	35	23.01	0	0	0	0	-	-	-	-
Control	0	37	23.4375	0	0	0	0	-	-	-	-
Control	0	63	26.7094	0	0	0	0	-	-	-	-
Control	1	63	23.01	0	0	1	0	-	-	-	-
Control	0	32	23.01	0	0	1	1	-	-	-	-
Control	0	52	23.01	0	0	0	0	-	-	-	-
Control	0	34	22.6562	0	0	0	0	-	-	-	-
Control	0	36	22.5466	0	0	0	0	-	-	-	-
Control	0	53	21.4844	0	0	0	0	-	-	-	-
Control	0	56	23.01	0	0	0	0	-	-	-	-
Control	0	55	29.1363	0	0	0	1	-	-	-	-
Control	0	22	22.8928	0	0	0	0	-	-	-	-
Control	0	55	24.974	0	0	0	0	-	-	-	-
Control	0	65	23.4375	0	0	0	0	-	-	-	-
Control	0	71	23.01	0	0	0	0	-	-	-	-
CCA	0	71	22.2222	0	0	0	0	3.1	263.3	4.54	Ⅰ
CCA	0	76	20.9572	0	0	0	0	5.3	30.7	3.05	ⅣA
CCA	0	66	19.2234	0	0	0	0	2.8	51.4	5.74	Ⅰ
CCA	1	81	23.8054	0	0	0	0	18.5	37.7	2.21	Ⅰ
CCA	1	69	17.75	0	0	0	0	1	193.2	2.16	Ⅰ
CCA	1	80	19.2277	0	0	0	1	11.3	334.7	2.3	Ⅰ
CCA	1	79	19.0677	0	0	1	1	3.6	355	3.66	ⅣA
CCA	0	55	18.8189	0	0	0	0	3.2	0.8	4.87	IVA
CCA	0	52	22.2656	0	0	0	0	2	5348.4	3.68	IVA
CCA	1	61	20.3125	0	0	0	1	3.1	211.7	1.22	IVA
CCA	1	56	24.7676	0	0	0	0	4.1	19790	2.95	Ⅰ
CCA	0	79	24.8358	0	0	0	0	69.7	14850.7	2.35	Ⅰ
CCA	1	67	21.6128	0	0	0	0	2.6	10336.2	7.29	Ⅲ
CCA	0	63	24.97	1	0	0	0	50	12007.6	4.27	IVB
CCA	1	67	17.3589	0	0	1	0	5.5	2	1.4	IVA
CCA	1	52	24.4898	1	0	0	1	20.6	15527.7	5.21	Ⅰ
CCA	0	69	19.7778	0	0	0	0	1.7	46.1	1.59	Ⅰ
CCA	1	86	18.2262	0	0	0	0	19.7	10.2	1.87	Ⅰ
CCA	0	76	21.875	0	0	0	0	2.7	578.4	2.54	IVA
CCA	0	53	17.0656	0	0	0	0	2.5	1502.1	2.24	IVB
CCA	0	61	26.0146	0	1	0	0	43.3	2336.3	1.7	IVA
CCA	0	71	15.2416	1	0	0	0	12.8	19.3	3.01	IVA
CCA	1	65	19.3	0	0	1	0	936.1	5.2	1.5	IVB
CCA	0	71	19.9099	1	0	0	0	6.9	237.7	1.86	IV A
CCA	0	65	22.2656	0	0	0	0	1.7	45.5	2.51	Ⅰ
CCA	1	64	23.3234	0	1	1	1	29	18	3.96	IVA
CCA	1	60	25.7812	1	0	1	1	4.7	8.9	2.48	IVA
CCA	0	78	24.6	0	0	0	0	410.8	20440	1.89	IVA
CCA	1	58	20.0692	1	1	0	1	43.8	20440	4.38	IVA
CCA	0	68	24.6711	0	0	0	0	0.6	6.5	3.26	Ⅰ
CCA	1	65	24.09	0	0	0	1	1.9	416	8.89	IVA
CCA	1	69	19.9481	1	0	0	0	2.5	326.2	2.88	Ⅰ
CCA	1	69	21.0077	1	0	0	0	2.9	59.5	5.45	Ⅰ
CCA	1	71	22.4813	1	1	1	1	2.6	4.1	3.36	Ⅱ
CCA	1	63	22.8875	0	0	1	1	2.8	850.2	5.36	ⅣA
CCA	0	68	19.7239	0	0	0	0	12.4	6076.1	1.08	Ⅰ
CCA	0	57	19.1	1	0	0	0	55.2	2632.5	3.06	ⅣA
CCA	1	68	22.59	1	0	1	1	2.9	683.2	1.21	Ⅰ
CCA	1	60	19.53	0	0	0	0	0.7	42	7.77	Ⅱ
CCA	1	41	25.06	1	0	1	0	2.2	261.6	4.3	ⅣA
CCA	1	71	18.37	0	0	1	1	4.5	8448.2	1.92	Ⅰ
CCA	1	80	17.2111	0	0	1	1	6.9	2801.8	2.52	ⅣB
CCA	1	68	25.3906	0	0	0	1	2.2	377.9	3.83	ⅣA
CCA	0	76	24.1415	1	1	0	0	0.9	57.9	5.2	Ⅰ
CCA	1	72	23.4586	0	0	1	1	3.7	1332.6	3.33	Ⅰ
CCA	1	73	25.1559	1	0	1	0	3	114.8	3.49	Ⅰ
CCA	1	74	20.1956	0	0	1	0	7.6	484.6	2.07	ⅣA
CCA	0	49	23.7812	0	0	0	0	0.6	4.5	5.1	ⅣB
CCA	1	70	25.7959	0	0	0	0	1.2	367.4	3.34	Ⅱ
CCA	1	66	29.4118	0	1	0	0	2.9	0.8	2.85	ⅣA
CCA	1	77	26.22	1	0	0	0	25.7	606.7	4.15	ⅣA
CCA	1	73	27.6817	0	0	1	1	0.4	13.7	198.14	ⅣB
CCA	0	62	23.14	1	0	0	0	13.6	1262.1	2.25	ⅣA
CF	0	31	19.1467	1	0	0	0	-	-	-	-
CF	0	44	20.4467	0	0	0	0	-	-	-	-
CF	0	53	20.8117	0	0	0	0	-	-	-	-
CF	0	33	22.2656	0	0	0	0	-	-	-	-
CF	0	52	23.5	0	0	0	0	-	-	-	-
CF	0	65	24.22	0	0	0	0	-	-	-	-
CF	0	70	23.8054	0	0	0	0	-	-	-	-
CF	1	54	24.6181	0	0	1	0	-	-	-	-
CF	0	65	24.3418	0	0	0	0	-	-	-	-
CF	0	46	26.0375	0	0	0	0	-	-	-	-
CF	0	51	27.0993	0	0	0	0	-	-	-	-
CF	1	41	24.6755	1	0	0	0	-	-	-	-
CF	1	82	25.86	0	0	0	0	-	-	-	-
CF	1	54	29.41	0	0	0	0	-	-	-	-
CF	0	41	23.4375	0	0	0	0	-	-	-	-
CF	0	58	22.2222	0	0	0	0	-	-	-	-
CF	1	46	23.8754	0	0	1	1	-	-	-	-
CF	0	26	20.8117	0	0	0	0	-	-	-	-
CF	1	76	25.6055	0	0	0	0	-	-	-	-
CF	1	34	21.9136	0	0	0	0	-	-	-	-
CF	1	75	22.6562	0	0	0	0	-	-	-	-
CF	1	61	23.7228	1	0	1	1	-	-	-	-
CF	1	60	20.4152	0	0	0	0	-	-	-	-
CF	1	60	25.7959	0	0	1	1	-	-	-	-
CF	1	45	23.1404	1	0	0	0	-	-	-	-
CF	0	59	27.5312	0	0	0	0	-	-	-	-
CF	1	56	21.1389	0	0	1	0	-	-	-	-
CF	1	34	24.0569	0	0	0	0	-	-	-	-
CF	0	71	23.5556	0	0	0	0	-	-	-	-
CF	1	54	26.8136	1	0	0	0	-	-	-	-
CF	1	42	21.0612	0	0	0	0	-	-	-	-
CF	1	53	28.3266	0	0	1	1	-	-	-	-
CF	0	53	23.2335	0	0	0	0	-	-	-	-
CF	0	36	19.1467	0	0	0	0	-	-	-	-
CF	0	51	18.3594	0	0	0	0	-	-	-	-
CF	1	56	24.6914	0	0	0	0	-	-	-	-
CF	0	49	21.4844	0	0	0	0	-	-	-	-
CF	0	51	26.9531	0	0	0	0	-	-	-	-
CF	1	54	28.578	0	0	0	0	-	-	-	-
CF	0	39	18.7783	0	0	0	0	-	-	-	-
CF	0	66	22.8329	0	0	0	0	-	-	-	-
CF	1	70	25.0135	0	0	1	1	-	-	-	-
CF	0	49	25.3902	0	0	0	0	-	-	-	-
CF	0	60	24.8777	1	0	0	0	-	-	-	-
CF	1	59	21.7994	0	0	0	0	-	-	-	-
CF	1	66	21.3039	0	0	0	1	-	-	-	-
CF	0	35	23.8281	1	0	0	0	-	-	-	-

## Sheet: Sheet2
Group	gender	age	BMI	HBV	Cirrhosis	Smoking	Drinking	CEA	CA199	AFP	Tumor-stage
Control	1	75	23.01	0	0	0	0	-	-	-	-
Control	0	55	23.01	0	0	1	1	-	-	-	-
Control	0	70	28.1337	0	0	1	1	-	-	-	-
Control	0	37	19.6235	0	0	0	1	-	-	-	-
Control	0	39	25.3906	0	0	0	0	-	-	-	-
Control	1	20	20.0474	0	0	0	1	-	-	-	-
Control	0	43	23.01	0	0	0	0	-	-	-	-
Control	1	71	23.01	1	0	1	1	-	-	-	-
Control	0	51	22.0317	0	0	0	0	-	-	-	-
Control	0	52	23.01	1	0	0	0	-	-	-	-
Control	0	63	23.01	0	0	0	0	-	-	-	-
Control	0	61	25.7202	0	0	0	0	-	-	-	-
Control	1	73	23.01	0	0	0	0	-	-	-	-
Control	0	70	23.01	0	0	1	1	-	-	-	-
Control	0	76	28.0689	0	0	0	0	-	-	-	-
Control	0	46	32.2222	0	0	0	0	-	-	-	-
Control	0	48	23.01	0	0	0	0	-	-	-	-
Control	0	52	23.1473	0	0	0	0	-	-	-	-
Control	1	60	22.5981	0	0	0	0	-	-	-	-
Control	0	72	23.01	0	0	0	0	-	-	-	-
Control	0	55	26.3672	0	0	0	0	-	-	-	-
Control	0	62	17.7778	0	0	0	0	-	-	-	-
Control	0	54	23.01	0	0	0	0	-	-	-	-
Control	0	43	23.0332	0	0	0	0	-	-	-	-
Control	1	68	24.3827	0	0	0	0	-	-	-	-
Control	1	35	23.01	0	0	0	0	-	-	-	-
Control	0	37	23.4375	0	0	0	0	-	-	-	-
Control	0	63	26.7094	0	0	0	0	-	-	-	-
Control	1	63	23.01	0	0	1	0	-	-	-	-
Control	0	32	23.01	0	0	1	1	-	-	-	-
Control	0	52	23.01	0	0	0	0	-	-	-	-
Control	0	34	22.6562	0	0	0	0	-	-	-	-
Control	0	36	22.5466	0	0	0	0	-	-	-	-
Control	0	53	21.4844	0	0	0	0	-	-	-	-
Control	0	56	23.01	0	0	0	0	-	-	-	-
Control	0	55	29.1363	0	0	0	1	-	-	-	-
Control	0	22	22.8928	0	0	0	0	-	-	-	-
Control	0	55	24.974	0	0	0	0	-	-	-	-
Control	0	65	23.4375	0	0	0	0	-	-	-	-
Control	0	71	23.01	0	0	0	0	-	-	-	-
CCA	0	71	22.2222	0	0	0	0	3.1	263.3	4.54	Ⅰ
CCA	0	76	20.9572	0	0	0	0	5.3	30.7	3.05	ⅣA
CCA	0	66	19.2234	0	0	0	0	2.8	51.4	5.74	Ⅰ
CCA	1	81	23.8054	0	0	0	0	18.5	37.7	2.21	Ⅰ
CCA	1	69	17.75	0	0	0	0	1	193.2	2.16	Ⅰ
CCA	1	80	19.2277	0	0	0	1	11.3	334.7	2.3	Ⅰ
CCA	1	79	19.0677	0	0	1	1	3.6	355	3.66	ⅣA
CCA	0	55	18.8189	0	0	0	0	3.2	0.8	4.87	IVA
CCA	0	52	22.2656	0	0	0	0	2	5348.4	3.68	IVA
CCA	1	61	20.3125	0	0	0	1	3.1	211.7	1.22	IVA
CCA	1	56	24.7676	0	0	0	0	4.1	19790	2.95	Ⅰ
CCA	0	79	24.8358	0	0	0	0	69.7	14850.7	2.35	Ⅰ
CCA	1	67	21.6128	0	0	0	0	2.6	10336.2	7.29	Ⅲ
CCA	0	63	24.97	1	0	0	0	50	12007.6	4.27	IVB
CCA	1	67	17.3589	0	0	1	0	5.5	2	1.4	IVA
CCA	1	52	24.4898	1	0	0	1	20.6	15527.7	5.21	Ⅰ
CCA	0	69	19.7778	0	0	0	0	1.7	46.1	1.59	Ⅰ
CCA	1	86	18.2262	0	0	0	0	19.7	10.2	1.87	Ⅰ
CCA	0	76	21.875	0	0	0	0	2.7	578.4	2.54	IVA
CCA	0	53	17.0656	0	0	0	0	2.5	1502.1	2.24	IVB
CCA	0	61	26.0146	0	1	0	0	43.3	2336.3	1.7	IVA
CCA	0	71	15.2416	1	0	0	0	12.8	19.3	3.01	IVA
CCA	1	65	19.3	0	0	1	0	936.1	5.2	1.5	IVB
CCA	0	71	19.9099	1	0	0	0	6.9	237.7	1.86	IV A
CCA	0	65	22.2656	0	0	0	0	1.7	45.5	2.51	Ⅰ
CCA	1	64	23.3234	0	1	1	1	29	18	3.96	IVA
CCA	1	60	25.7812	1	0	1	1	4.7	8.9	2.48	IVA
CCA	0	78	24.6	0	0	0	0	410.8	20440	1.89	IVA
CCA	1	58	20.0692	1	1	0	1	43.8	20440	4.38	IVA
CCA	0	68	24.6711	0	0	0	0	0.6	6.5	3.26	Ⅰ
CCA	1	65	24.09	0	0	0	1	1.9	416	8.89	IVA
CCA	1	69	19.9481	1	0	0	0	2.5	326.2	2.88	Ⅰ
CCA	1	69	21.0077	1	0	0	0	2.9	59.5	5.45	Ⅰ
CCA	1	71	22.4813	1	1	1	1	2.6	4.1	3.36	Ⅱ
CCA	1	63	22.8875	0	0	1	1	2.8	850.2	5.36	ⅣA
CCA	0	68	19.7239	0	0	0	0	12.4	6076.1	1.08	Ⅰ
CCA	0	57	19.1	1	0	0	0	55.2	2632.5	3.06	ⅣA
CCA	1	68	22.59	1	0	1	1	2.9	683.2	1.21	Ⅰ
CCA	1	60	19.53	0	0	0	0	0.7	42	7.77	Ⅱ
CCA	1	41	25.06	1	0	1	0	2.2	261.6	4.3	ⅣA
CCA	1	71	18.37	0	0	1	1	4.5	8448.2	1.92	Ⅰ
CCA	1	80	17.2111	0	0	1	1	6.9	2801.8	2.52	ⅣB
CCA	1	68	25.3906	0	0	0	1	2.2	377.9	3.83	ⅣA
CCA	0	76	24.1415	1	1	0	0	0.9	57.9	5.2	Ⅰ
CCA	1	72	23.4586	0	0	1	1	3.7	1332.6	3.33	Ⅰ
CCA	1	73	25.1559	1	0	1	0	3	114.8	3.49	Ⅰ
CCA	1	74	20.1956	0	0	1	0	7.6	484.6	2.07	ⅣA
CCA	0	49	23.7812	0	0	0	0	0.6	4.5	5.1	ⅣB
CCA	1	70	25.7959	0	0	0	0	1.2	367.4	3.34	Ⅱ
CCA	1	66	29.4118	0	1	0	0	2.9	0.8	2.85	ⅣA
CCA	1	77	26.22	1	0	0	0	25.7	606.7	4.15	ⅣA
CCA	1	73	27.6817	0	0	1	1	0.4	13.7	198.14	ⅣB
CCA	0	62	23.14	1	0	0	0	13.6	1262.1	2.25	ⅣA
CF	0	31	19.1467	1	0	0	0	-	-	-	-
CF	0	44	20.4467	0	0	0	0	-	-	-	-
CF	0	53	20.8117	0	0	0	0	-	-	-	-
CF	0	33	22.2656	0	0	0	0	-	-	-	-
CF	0	52	23.5	0	0	0	0	-	-	-	-
CF	0	65	24.22	0	0	0	0	-	-	-	-
CF	0	70	23.8054	0	0	0	0	-	-	-	-
CF	1	54	24.6181	0	0	1	0	-	-	-	-
CF	0	65	24.3418	0	0	0	0	-	-	-	-
CF	0	46	26.0375	0	0	0	0	-	-	-	-
CF	0	51	27.0993	0	0	0	0	-	-	-	-
CF	1	41	24.6755	1	0	0	0	-	-	-	-
CF	1	82	25.86	0	0	0	0	-	-	-	-
CF	1	54	29.41	0	0	0	0	-	-	-	-
CF	0	41	23.4375	0	0	0	0	-	-	-	-
CF	0	58	22.2222	0	0	0	0	-	-	-	-
CF	1	46	23.8754	0	0	1	1	-	-	-	-
CF	0	26	20.8117	0	0	0	0	-	-	-	-
CF	1	76	25.6055	0	0	0	0	-	-	-	-
CF	1	34	21.9136	0	0	0	0	-	-	-	-
CF	1	75	22.6562	0	0	0	0	-	-	-	-
CF	1	61	23.7228	1	0	1	1	-	-	-	-
CF	1	60	20.4152	0	0	0	0	-	-	-	-
CF	1	60	25.7959	0	0	1	1	-	-	-	-
CF	1	45	23.1404	1	0	0	0	-	-	-	-
CF	0	59	27.5312	0	0	0	0	-	-	-	-
CF	1	56	21.1389	0	0	1	0	-	-	-	-
CF	1	34	24.0569	0	0	0	0	-	-	-	-
CF	0	71	23.5556	0	0	0	0	-	-	-	-
CF	1	54	26.8136	1	0	0	0	-	-	-	-
CF	1	42	21.0612	0	0	0	0	-	-	-	-
CF	1	53	28.3266	0	0	1	1	-	-	-	-
CF	0	53	23.2335	0	0	0	0	-	-	-	-
CF	0	36	19.1467	0	0	0	0	-	-	-	-
CF	0	51	18.3594	0	0	0	0	-	-	-	-
CF	1	56	24.6914	0	0	0	0	-	-	-	-
CF	0	49	21.4844	0	0	0	0	-	-	-	-
CF	0	51	26.9531	0	0	0	0	-	-	-	-
CF	1	54	28.578	0	0	0	0	-	-	-	-
CF	0	39	18.7783	0	0	0	0	-	-	-	-
CF	0	66	22.8329	0	0	0	0	-	-	-	-
CF	1	70	25.0135	0	0	1	1	-	-	-	-
CF	0	49	25.3902	0	0	0	0	-	-	-	-
CF	0	60	24.8777	1	0	0	0	-	-	-	-
CF	1	59	21.7994	0	0	0	0	-	-	-	-
CF	1	66	21.3039	0	0	0	1	-	-	-	-
CF	0	35	23.8281	1	0	0	0	-	-	-	-
